# Supplementary material for: Additions to Phaeosphaeriaceae (Pleosporales): Elongaticollum gen. nov., Ophiosphaerella taiwanensis sp. nov., Phaeosphaeriopsis beaucarneae sp. nov. and a new host record of Neosetophoma poaceicola from Musaceae
Source: MycoKeys. 2020 Jul 27;70:59–88. doi: 10.3897/mycokeys.70.53674 (PMC7398961; doi:10.3897/mycokeys.70.53674)
Supplement: XML Treatment for Elongaticollum [file mycokeys.70.53674-treatment1.xml]

<!DOCTYPE tp:taxon-treatment
  PUBLIC "-//TaxonX//DTD Taxonomic Treatment Publishing DTD v0 20100105//EN" "tax-treatment-NSO.dtd">
<tp:taxon-treatment xmlns:tp="http://www.plazi.org/taxpub"><tp:treatment-meta><kwd-group><label>Taxon classification</label><kwd><named-content xmlns:xlink="http://www.w3.org/1999/xlink" content-type="kingdom">Fungi</named-content></kwd><kwd><named-content xmlns:xlink="http://www.w3.org/1999/xlink" content-type="order">Pleosporales</named-content></kwd><kwd><named-content xmlns:xlink="http://www.w3.org/1999/xlink" content-type="family">Phaeosphaeriaceae</named-content></kwd></kwd-group><mixed-citation publication-type="journal"><person-group><name><surname>Tennakoon</surname><given-names>Danushka S.</given-names></name><name><surname>Thambugala</surname><given-names>Kasun M.</given-names></name><name><surname>Wanasinghe</surname><given-names>Dhanushka N.</given-names></name><name><surname>Gentekaki</surname><given-names>Eleni</given-names></name><name><surname>Promputtha</surname><given-names>Itthayakorn</given-names></name><name><surname>Kuo</surname><given-names>Chang-Hsin</given-names></name><name><surname>Hyde</surname><given-names>Kevin D.</given-names></name></person-group><article-title>Additions to <tp:taxon-name><tp:taxon-name-part taxon-name-part-type="family">Phaeosphaeriaceae</tp:taxon-name-part></tp:taxon-name> (<tp:taxon-name><tp:taxon-name-part taxon-name-part-type="order">Pleosporales</tp:taxon-name-part></tp:taxon-name>): <italic><tp:taxon-name><tp:taxon-name-part taxon-name-part-type="genus" reg="Elongaticollum">Elongaticollum</tp:taxon-name-part></tp:taxon-name></italic> gen. nov., <italic><tp:taxon-name><tp:taxon-name-part taxon-name-part-type="genus" reg="Ophiosphaerella">Ophiosphaerella</tp:taxon-name-part> <tp:taxon-name-part taxon-name-part-type="species" reg="taiwanensis">taiwanensis</tp:taxon-name-part></tp:taxon-name></italic> sp. nov., <italic><tp:taxon-name><tp:taxon-name-part taxon-name-part-type="genus" reg="Phaeosphaeriopsis">Phaeosphaeriopsis</tp:taxon-name-part> <tp:taxon-name-part taxon-name-part-type="species" reg="beaucarneae">beaucarneae</tp:taxon-name-part></tp:taxon-name></italic> sp. nov. and a new host record of <italic><tp:taxon-name><tp:taxon-name-part taxon-name-part-type="genus" reg="Neosetophoma">Neosetophoma</tp:taxon-name-part> <tp:taxon-name-part taxon-name-part-type="species" reg="poaceicola">poaceicola</tp:taxon-name-part></tp:taxon-name></italic> from <tp:taxon-name><tp:taxon-name-part taxon-name-part-type="family">Musaceae</tp:taxon-name-part></tp:taxon-name></article-title><source>MycoKeys</source><day>27</day><month>7</month><year>2020</year><volume>70</volume><fpage>59</fpage><lpage>88</lpage><pub-id pub-id-type="doi">10.3897/mycokeys.70.53674</pub-id></mixed-citation></tp:treatment-meta><tp:nomenclature><tp:taxon-name><object-id xmlns:xlink="http://www.w3.org/1999/xlink" content-type="arpha" xlink:type="simple">099B265A-B2F3-55FD-85FE-20DDD861F112</object-id>
              <tp:taxon-name-part taxon-name-part-type="genus" reg="Elongaticollum">Elongaticollum</tp:taxon-name-part>
              <object-id xmlns:xlink="http://www.w3.org/1999/xlink" xlink:type="simple">Index Fungorum number: IF 557486</object-id>
              <object-id xmlns:xlink="http://www.w3.org/1999/xlink" xlink:type="simple">Facesoffungi number: FoF07849</object-id>
            </tp:taxon-name><tp:taxon-authority>Tennakoon, C.H. Kuo &amp; K.D. Hyde</tp:taxon-authority><tp:taxon-status xmlns:xlink="http://www.w3.org/1999/xlink" xlink:type="simple">gen. nov.</tp:taxon-status></tp:nomenclature><tp:treatment-sec sec-type="etymology" id="SECID0EL1CK"><title>Etymology.</title><p>Refers to the fact that the pycnidia have elongated necks.</p></tp:treatment-sec><tp:treatment-sec sec-type="diagnosis" id="SECID0EQ1CK"><title>Diagnosis.</title><p><italic>Saprobic</italic> on dead leaves of <italic><tp:taxon-name><tp:taxon-name-part taxon-name-part-type="genus" reg="Hedychium">Hedychium</tp:taxon-name-part> <tp:taxon-name-part taxon-name-part-type="species" reg="coronarium">coronarium</tp:taxon-name-part></tp:taxon-name></italic> J. Koenig. <bold>Sexual morph</bold>: Undetermined. <bold>Asexual morph</bold>: Coelomycetous. <italic>Conidiomata</italic> pycnidial, solitary, superficial, dark brown to black, obpyriform, papillate. <italic><tp:taxon-name><tp:taxon-name-part taxon-name-part-type="genus" reg="Neck">Neck</tp:taxon-name-part></tp:taxon-name></italic> elongate, dark brown, usually straight, but sometimes slightly curved. <italic><tp:taxon-name><tp:taxon-name-part taxon-name-part-type="genus" reg="Conidiomatal">Conidiomatal</tp:taxon-name-part> <tp:taxon-name-part taxon-name-part-type="species" reg="wall">wall</tp:taxon-name-part></tp:taxon-name></italic> composed of 4–5 layers of light brown cells, arranged in <italic>textura angularis</italic>. <italic>Conidiophores</italic> reduced to conidiogenous cells. <italic>Conidiogenous cells</italic> hyaline, aseptate, smooth, ampulliform, arising from the inner cell wall of the apex. <italic>Conidia</italic> oval to oblong, smooth and thin-walled, hyaline, aseptate, with 1–2-minute guttules.</p></tp:treatment-sec><tp:treatment-sec sec-type="type species" id="SECID0EM3CK"><title>Type species.</title><p><italic><tp:taxon-name><tp:taxon-name-part taxon-name-part-type="genus" reg="Elongaticollum">Elongaticollum</tp:taxon-name-part> <tp:taxon-name-part taxon-name-part-type="species" reg="hedychii">hedychii</tp:taxon-name-part></tp:taxon-name></italic> Tennakoon, C.H. Kuo &amp; K.D. Hyde.</p></tp:treatment-sec></tp:taxon-treatment>
