# Supplementary material for: Additions to Phaeosphaeriaceae (Pleosporales): Elongaticollum gen. nov., Ophiosphaerella taiwanensis sp. nov., Phaeosphaeriopsis beaucarneae sp. nov. and a new host record of Neosetophoma poaceicola from Musaceae
Source: MycoKeys. 2020 Jul 27;70:59–88. doi: 10.3897/mycokeys.70.53674 (PMC7398961; doi:10.3897/mycokeys.70.53674)
Supplement: XML Treatment for Elongaticollum hedychii [file mycokeys.70.53674-treatment2.xml]

<!DOCTYPE tp:taxon-treatment
  PUBLIC "-//TaxonX//DTD Taxonomic Treatment Publishing DTD v0 20100105//EN" "tax-treatment-NSO.dtd">
<tp:taxon-treatment xmlns:tp="http://www.plazi.org/taxpub"><tp:treatment-meta><kwd-group><label>Taxon classification</label><kwd><named-content xmlns:xlink="http://www.w3.org/1999/xlink" content-type="kingdom">Fungi</named-content></kwd><kwd><named-content xmlns:xlink="http://www.w3.org/1999/xlink" content-type="order">Pleosporales</named-content></kwd><kwd><named-content xmlns:xlink="http://www.w3.org/1999/xlink" content-type="family">Phaeosphaeriaceae</named-content></kwd></kwd-group><mixed-citation publication-type="journal"><person-group><name><surname>Tennakoon</surname><given-names>Danushka S.</given-names></name><name><surname>Thambugala</surname><given-names>Kasun M.</given-names></name><name><surname>Wanasinghe</surname><given-names>Dhanushka N.</given-names></name><name><surname>Gentekaki</surname><given-names>Eleni</given-names></name><name><surname>Promputtha</surname><given-names>Itthayakorn</given-names></name><name><surname>Kuo</surname><given-names>Chang-Hsin</given-names></name><name><surname>Hyde</surname><given-names>Kevin D.</given-names></name></person-group><article-title>Additions to <tp:taxon-name><tp:taxon-name-part taxon-name-part-type="family">Phaeosphaeriaceae</tp:taxon-name-part></tp:taxon-name> (<tp:taxon-name><tp:taxon-name-part taxon-name-part-type="order">Pleosporales</tp:taxon-name-part></tp:taxon-name>): <italic><tp:taxon-name><tp:taxon-name-part taxon-name-part-type="genus" reg="Elongaticollum">Elongaticollum</tp:taxon-name-part></tp:taxon-name></italic> gen. nov., <italic><tp:taxon-name><tp:taxon-name-part taxon-name-part-type="genus" reg="Ophiosphaerella">Ophiosphaerella</tp:taxon-name-part> <tp:taxon-name-part taxon-name-part-type="species" reg="taiwanensis">taiwanensis</tp:taxon-name-part></tp:taxon-name></italic> sp. nov., <italic><tp:taxon-name><tp:taxon-name-part taxon-name-part-type="genus" reg="Phaeosphaeriopsis">Phaeosphaeriopsis</tp:taxon-name-part> <tp:taxon-name-part taxon-name-part-type="species" reg="beaucarneae">beaucarneae</tp:taxon-name-part></tp:taxon-name></italic> sp. nov. and a new host record of <italic><tp:taxon-name><tp:taxon-name-part taxon-name-part-type="genus" reg="Neosetophoma">Neosetophoma</tp:taxon-name-part> <tp:taxon-name-part taxon-name-part-type="species" reg="poaceicola">poaceicola</tp:taxon-name-part></tp:taxon-name></italic> from <tp:taxon-name><tp:taxon-name-part taxon-name-part-type="family">Musaceae</tp:taxon-name-part></tp:taxon-name></article-title><source>MycoKeys</source><day>27</day><month>7</month><year>2020</year><volume>70</volume><fpage>59</fpage><lpage>88</lpage><pub-id pub-id-type="doi">10.3897/mycokeys.70.53674</pub-id></mixed-citation></tp:treatment-meta><tp:nomenclature><tp:taxon-name><object-id xmlns:xlink="http://www.w3.org/1999/xlink" content-type="arpha" xlink:type="simple">934058B4-73A6-54E5-AD90-1F316FFB339C</object-id>
              <tp:taxon-name-part taxon-name-part-type="genus" reg="Elongaticollum">Elongaticollum</tp:taxon-name-part>
              <tp:taxon-name-part taxon-name-part-type="species" reg="hedychii">hedychii</tp:taxon-name-part>
              <object-id xmlns:xlink="http://www.w3.org/1999/xlink" xlink:type="simple">Index Fungorum number: IF 557487</object-id>
              <object-id xmlns:xlink="http://www.w3.org/1999/xlink" xlink:type="simple">Facesoffungi number: FoF07850</object-id>
            </tp:taxon-name><tp:taxon-authority>Tennakoon, C.H. Kuo &amp; K.D. Hyde</tp:taxon-authority><tp:taxon-status xmlns:xlink="http://www.w3.org/1999/xlink" xlink:type="simple">sp. nov.</tp:taxon-status><xref ref-type="fig" rid="F5">Figure 2</xref></tp:nomenclature><tp:treatment-sec sec-type="etymology" id="SECID0EM5CK"><title>Etymology.</title><p>Name reflects the host <italic><tp:taxon-name><tp:taxon-name-part taxon-name-part-type="genus" reg="Hedychium">Hedychium</tp:taxon-name-part> <tp:taxon-name-part taxon-name-part-type="species" reg="coronarium">coronarium</tp:taxon-name-part></tp:taxon-name></italic> J. Koenig, from which the holotype was collected.</p></tp:treatment-sec><tp:treatment-sec sec-type="Holotype" id="SECID0E45CK"><title>Holotype.</title><p><named-content xmlns:xlink="http://www.w3.org/1999/xlink" content-type="dwc:institutional_code" xlink:type="simple">MFLU</named-content> 18-2542.</p></tp:treatment-sec><tp:treatment-sec sec-type="diagnosis" id="SECID0EI6CK"><title>Diagnosis.</title><p><italic>Saprobic</italic> on dead leaves of <italic><tp:taxon-name><tp:taxon-name-part taxon-name-part-type="genus" reg="Hedychium">Hedychium</tp:taxon-name-part> <tp:taxon-name-part taxon-name-part-type="species" reg="coronarium">coronarium</tp:taxon-name-part></tp:taxon-name></italic> J. Koenig. <bold>Sexual morph</bold>: Undetermined. <bold>Asexual morph</bold>: Coelomycetous. <italic>Conidiomata</italic> 120–140 µm high, 60–70 µm diam., pycnidial, solitary, scattered, superficial, visible as small black spots on host surface, dark brown to black, obpyriform, papillate. <italic><tp:taxon-name><tp:taxon-name-part taxon-name-part-type="genus" reg="Neck">Neck</tp:taxon-name-part></tp:taxon-name></italic> up to 80–100 μm long, 20–30 µm diam., elongated, dark brown, usually straight, but sometimes slightly curved. <italic><tp:taxon-name><tp:taxon-name-part taxon-name-part-type="genus" reg="Conidiomatal">Conidiomatal</tp:taxon-name-part> <tp:taxon-name-part taxon-name-part-type="species" reg="wall">wall</tp:taxon-name-part></tp:taxon-name></italic> 10–20 µm wide, composed of 4–5 layers of light brown, thick-walled cells, arranged in <italic>textura angularis</italic>. <italic>Conidiophores</italic> reduced to conidiogenous cells. <italic>Conidiogenous cells</italic> 3–4 × 3–3.5 μm (<italic>x̄</italic> = 3.6 × 3.2 μm, n = 10), arising from the inner cell wall of the apex, hyaline, aseptate, smooth, ampulliform. <italic>Conidia</italic> 4–5 × 1.8–2.2 μm (<italic>x̄</italic> = 4.6 × 2.1 μm, n = 30), oval to oblong, smooth, thin-walled, hyaline, aseptate, with 1–2-minute guttules.</p></tp:treatment-sec><tp:treatment-sec sec-type="description" id="SECID0EIBDK"><title>Culture characteristics.</title><p>Colonies on <abbrev xmlns:xlink="http://www.w3.org/1999/xlink" xlink:title="potato dextrose agar" id="ABBRID0EOBDK" xlink:type="simple">PDA</abbrev> reaching 30 mm diameter after 3 weeks at 20–25 °C, colonies medium sparse, circular, raised, surface slightly rough with entire edge, margin entire, colony from above: light brown to grey at the margin, dark brown at middle, dark brown to black at the center; reverse, light brown to yellowish at the margin, brown at middle, dark brown to black at the center; mycelium light brown to grey with tufts; not producing pigments in <abbrev xmlns:xlink="http://www.w3.org/1999/xlink" xlink:title="potato dextrose agar" id="ABBRID0ESBDK" xlink:type="simple">PDA</abbrev>.</p></tp:treatment-sec><tp:treatment-sec sec-type="material" id="SECID0EWBDK"><title>Material examined.</title><p>Taiwan, Chiayi, Fanlu Township area, Dahu Forest, dead leaves of <italic><tp:taxon-name><tp:taxon-name-part taxon-name-part-type="genus" reg="Hedychium">Hedychium</tp:taxon-name-part> <tp:taxon-name-part taxon-name-part-type="species" reg="coronarium">coronarium</tp:taxon-name-part></tp:taxon-name></italic> J. Koenig (<tp:taxon-name><tp:taxon-name-part taxon-name-part-type="family">Zingiberaceae</tp:taxon-name-part></tp:taxon-name>), 15 August 2018 (<named-content xmlns:xlink="http://www.w3.org/1999/xlink" content-type="dwc:verbatimCoordinates" xlink:type="simple"><named-content content-type="geo-json" specific-use="{&#34;type&#34;:&#34;Point&#34;,&#34;coordinates&#34;:[120.605033,23.458567]}" id="NCID0EPCDK" xlink:type="simple">23°27.514'N, 120°36.302'E</named-content></named-content>), D.S. Tennakoon, TLF031-A (<named-content xmlns:xlink="http://www.w3.org/1999/xlink" content-type="dwc:institutional_code" xlink:type="simple">MFLU</named-content> 18-2542, <bold><italic>holotype</italic></bold>), ex-type living culture (<named-content xmlns:xlink="http://www.w3.org/1999/xlink" content-type="dwc:institutional_code" xlink:type="simple">MFLUCC</named-content> 18-1638 = <abbrev xmlns:xlink="http://www.w3.org/1999/xlink" content-type="institution" xlink:title="National Chiayi University Culture Collection" id="ABBRID0EBDDK" xlink:type="simple">NCYUCC</abbrev> 19-0163); <italic>ibid</italic>. 20 August 2018 (<named-content xmlns:xlink="http://www.w3.org/1999/xlink" content-type="dwc:verbatimCoordinates" xlink:type="simple"><named-content content-type="geo-json" specific-use="{&#34;type&#34;:&#34;Point&#34;,&#34;coordinates&#34;:[120.605233,23.458833]}" id="NCID0ELDDK" xlink:type="simple">23°27.530'N, 120°36.314'E</named-content></named-content>), TLF031-B (NCYU19-0139, <bold><italic>paratype</italic></bold>), living culture (NCYUCC19-0286); <italic>ibid</italic>. 25 August 2018 (<named-content xmlns:xlink="http://www.w3.org/1999/xlink" content-type="dwc:verbatimCoordinates" xlink:type="simple"><named-content content-type="geo-json" specific-use="{&#34;type&#34;:&#34;Point&#34;,&#34;coordinates&#34;:[120.605017,23.458533]}" id="NCID0EYDDK" xlink:type="simple">23°27.512'N, 120°36.301'E</named-content></named-content>), TLF031-C (NCYU19-0140, <bold><italic>paratype</italic></bold>), living culture (<abbrev xmlns:xlink="http://www.w3.org/1999/xlink" content-type="institution" xlink:title="National Chiayi University Culture Collection" id="ABBRID0EAEDK" xlink:type="simple">NCYUCC</abbrev> 19-0287).</p></tp:treatment-sec><tp:treatment-sec sec-type="notes" id="SECID0EFEDK"><title>Notes.</title><p>The genus <italic><tp:taxon-name><tp:taxon-name-part taxon-name-part-type="genus" reg="Elongaticollum">Elongaticollum</tp:taxon-name-part></tp:taxon-name></italic> differs from other asexual morphs in <tp:taxon-name><tp:taxon-name-part taxon-name-part-type="family">Phaeosphaeriaceae</tp:taxon-name-part></tp:taxon-name> in dark brown to black, superficial, obpyriform, pycnidial conidiomata with distinct elongate necks (80–100 μm) and a globose base and oval to oblong, hyaline, aseptate conidia (Figure <xref ref-type="fig" rid="F5">2</xref>). Multi-gene phylogenetic analyses (<abbrev xmlns:xlink="http://www.w3.org/1999/xlink" xlink:title="large subunit" id="ABBRID0E2EDK" xlink:type="simple">LSU</abbrev>, <abbrev xmlns:xlink="http://www.w3.org/1999/xlink" xlink:title="small subunit" id="ABBRID0E6EDK" xlink:type="simple">SSU</abbrev>, ITS, <italic>tef1</italic>-α), show <italic><tp:taxon-name><tp:taxon-name-part taxon-name-part-type="genus" reg="Elongaticollum">Elongaticollum</tp:taxon-name-part></tp:taxon-name></italic> strains constitute a highly supported independent lineage nested between <italic><tp:taxon-name><tp:taxon-name-part taxon-name-part-type="genus" reg="Setophoma">Setophoma</tp:taxon-name-part></tp:taxon-name></italic><italic>sensu lato</italic> and <italic><tp:taxon-name><tp:taxon-name-part taxon-name-part-type="genus" reg="Neostagonosporella">Neostagonosporella</tp:taxon-name-part></tp:taxon-name></italic> (97% ML, 80% <abbrev xmlns:xlink="http://www.w3.org/1999/xlink" xlink:title="maximum parsimony" id="ABBRID0E3FDK" xlink:type="simple">MP</abbrev>, 1.00 <abbrev xmlns:xlink="http://www.w3.org/1999/xlink" xlink:title="Bayesian posterior probabilities" id="ABBRID0EAGDK" xlink:type="simple">BYPP</abbrev>, Figure <xref ref-type="fig" rid="F1">1</xref>). However, the asexual morph of <italic><tp:taxon-name><tp:taxon-name-part taxon-name-part-type="genus" reg="Setophoma">Setophoma</tp:taxon-name-part></tp:taxon-name></italic> can be distinguished from <italic><tp:taxon-name><tp:taxon-name-part taxon-name-part-type="genus" reg="Elongaticollum">Elongaticollum</tp:taxon-name-part></tp:taxon-name></italic> in having setose conidiomata without elongate necks and oblong to ellipsoidal conidia, whereas, <italic><tp:taxon-name><tp:taxon-name-part taxon-name-part-type="genus" reg="Elongaticollum">Elongaticollum</tp:taxon-name-part></tp:taxon-name></italic> have conidiomata with distinct elongate necks and lacking setae and oval to oblong conidia (<xref ref-type="bibr" rid="B14">De Gruyter et al. 2010</xref>; <xref ref-type="bibr" rid="B41">Phookamsak et al. 2014</xref>). Despite some <italic><tp:taxon-name><tp:taxon-name-part taxon-name-part-type="genus" reg="Setophoma">Setophoma</tp:taxon-name-part></tp:taxon-name></italic> species not having setae (i.e. <italic><tp:taxon-name><tp:taxon-name-part taxon-name-part-type="genus" reg="Setophoma">S.</tp:taxon-name-part> <tp:taxon-name-part taxon-name-part-type="species" reg="antiqua">antiqua</tp:taxon-name-part></tp:taxon-name></italic>, <italic><tp:taxon-name><tp:taxon-name-part taxon-name-part-type="genus" reg="Setophoma">S.</tp:taxon-name-part> <tp:taxon-name-part taxon-name-part-type="species" reg="endophytica">endophytica</tp:taxon-name-part></tp:taxon-name></italic>, and <italic><tp:taxon-name><tp:taxon-name-part taxon-name-part-type="genus" reg="Setophoma">S.</tp:taxon-name-part> <tp:taxon-name-part taxon-name-part-type="species" reg="yunnanensis">yunnanensis</tp:taxon-name-part></tp:taxon-name></italic>) (<xref ref-type="bibr" rid="B32">Liu et al. 2019</xref>), <italic><tp:taxon-name><tp:taxon-name-part taxon-name-part-type="genus" reg="Elongaticollum">Elongaticollum</tp:taxon-name-part></tp:taxon-name></italic> species can be distinguished by its superficial conidiomata with elongate necks.</p><fig id="F5" position="float" orientation="portrait"><object-id xmlns:xlink="http://www.w3.org/1999/xlink" content-type="doi" xlink:type="simple">10.3897/mycokeys.70.53674.figure2</object-id><object-id xmlns:xlink="http://www.w3.org/1999/xlink" content-type="arpha" xlink:type="simple">B645009A-BE29-5BAE-B93F-5A43DC325707</object-id><label>Figure 2.</label><caption><p><italic><tp:taxon-name><tp:taxon-name-part taxon-name-part-type="genus" reg="Elongaticollum">Elongaticollum</tp:taxon-name-part> <tp:taxon-name-part taxon-name-part-type="species" reg="hedychii">hedychii</tp:taxon-name-part></tp:taxon-name></italic> (<named-content xmlns:xlink="http://www.w3.org/1999/xlink" content-type="dwc:institutional_code" xlink:type="simple">MFLU</named-content> 18-2542, holotype) <bold>a</bold> specimen <bold>b</bold> appearance of conidiomata on host <bold>c</bold> close up of conidiomata on host <bold>d</bold> vertical section through conidioma <bold>e, f</bold> squash mount of conidioma <bold>g</bold> conidioma wall <bold>h, i</bold> elongated conidiomatal necks <bold>j</bold> conidiogenous cells <bold>k</bold> conidia <bold>l, m</bold> germinated conidia <bold>n</bold> colony from below <bold>o</bold> colony from above <bold>p, q</bold> pycnidia formed on <abbrev xmlns:xlink="http://www.w3.org/1999/xlink" xlink:title="potato dextrose agar" id="ABBRID0ETKDK" xlink:type="simple">PDA</abbrev>. Scale bars: 100 µm (<bold>c</bold>), 50 µm (<bold>d–h</bold>), 10 µm (<bold>g</bold>), 30 µm (<bold>i</bold>), 3 µm (<bold>j–m</bold>), 100 µm (<bold>p, q</bold>).</p></caption><graphic xmlns:xlink="http://www.w3.org/1999/xlink" xlink:href="mycokeys-70-059-g005.jpg" position="float" orientation="portrait" xlink:type="simple" id="oo_436058.jpg"><uri content-type="original_file" xlink:type="simple">https://binary.pensoft.net/fig/436058</uri></graphic></fig><p>The asexual morph of <italic><tp:taxon-name><tp:taxon-name-part taxon-name-part-type="genus" reg="Neostagonosporella">Neostagonosporella</tp:taxon-name-part></tp:taxon-name></italic> differs from <italic><tp:taxon-name><tp:taxon-name-part taxon-name-part-type="genus" reg="Elongaticollum">Elongaticollum</tp:taxon-name-part></tp:taxon-name></italic> in having multiloculate conidiomata without distinct elongate necks and two types of conidia (macroconidia: subcylindrical to cylindrical, transversely multi-septate, hyaline and microconidia oval, ellipsoidal or long ellipsoidal, aseptate, hyaline), whereas <italic><tp:taxon-name><tp:taxon-name-part taxon-name-part-type="genus" reg="Elongaticollum">Elongaticollum</tp:taxon-name-part></tp:taxon-name></italic> has uni-loculate conidiomata with distinct elongate necks and oval to oblong conidia (Figure <xref ref-type="fig" rid="F5">2</xref>, <xref ref-type="bibr" rid="B70">Yang et al. 2019</xref>).</p><p>Phylogenetic investigations herein provide insights into the taxonomy of <italic><tp:taxon-name><tp:taxon-name-part taxon-name-part-type="genus" reg="Setophoma">Setophoma</tp:taxon-name-part></tp:taxon-name></italic> as well (Figure <xref ref-type="fig" rid="F1">1</xref>). Two major clades of <italic><tp:taxon-name><tp:taxon-name-part taxon-name-part-type="genus" reg="Setophoma">Setophoma</tp:taxon-name-part></tp:taxon-name></italic> are recovered (<italic><tp:taxon-name><tp:taxon-name-part taxon-name-part-type="genus" reg="Setophoma">Setophoma</tp:taxon-name-part></tp:taxon-name></italic><italic>sensu stricto</italic> and <italic><tp:taxon-name><tp:taxon-name-part taxon-name-part-type="genus" reg="Setophoma">Setophoma</tp:taxon-name-part></tp:taxon-name></italic><italic>sensu lato.</italic> The <italic><tp:taxon-name><tp:taxon-name-part taxon-name-part-type="genus" reg="Setophoma">Setophoma</tp:taxon-name-part></tp:taxon-name></italic><italic>sensu stricto</italic> clade includes <italic><tp:taxon-name><tp:taxon-name-part taxon-name-part-type="genus" reg="Setophoma">S.</tp:taxon-name-part> <tp:taxon-name-part taxon-name-part-type="species" reg="brachypodii">brachypodii</tp:taxon-name-part></tp:taxon-name></italic>, <italic><tp:taxon-name><tp:taxon-name-part taxon-name-part-type="genus" reg="Setophoma">S.</tp:taxon-name-part> <tp:taxon-name-part taxon-name-part-type="species" reg="poaceicola">poaceicola</tp:taxon-name-part></tp:taxon-name></italic> and <italic><tp:taxon-name><tp:taxon-name-part taxon-name-part-type="genus" reg="Setophoma">S.</tp:taxon-name-part> <tp:taxon-name-part taxon-name-part-type="species" reg="terrestris">terrestris</tp:taxon-name-part></tp:taxon-name></italic> (type species). <italic><tp:taxon-name><tp:taxon-name-part taxon-name-part-type="genus" reg="Setophoma">Setophoma</tp:taxon-name-part></tp:taxon-name></italic><italic>sensu lato</italic> comprises <italic><tp:taxon-name><tp:taxon-name-part taxon-name-part-type="genus" reg="Setophoma">S.</tp:taxon-name-part> <tp:taxon-name-part taxon-name-part-type="species" reg="antiqua">antiqua</tp:taxon-name-part></tp:taxon-name></italic>, <italic><tp:taxon-name><tp:taxon-name-part taxon-name-part-type="genus" reg="Setophoma">S.</tp:taxon-name-part> <tp:taxon-name-part taxon-name-part-type="species" reg="chromolaenae">chromolaenae</tp:taxon-name-part></tp:taxon-name></italic>, <italic><tp:taxon-name><tp:taxon-name-part taxon-name-part-type="genus" reg="Setophoma">S.</tp:taxon-name-part> <tp:taxon-name-part taxon-name-part-type="species" reg="endophytica">endophytica</tp:taxon-name-part></tp:taxon-name></italic>, <italic><tp:taxon-name><tp:taxon-name-part taxon-name-part-type="genus" reg="Setophoma">S.</tp:taxon-name-part> <tp:taxon-name-part taxon-name-part-type="species" reg="pseudosacchari">pseudosacchari</tp:taxon-name-part></tp:taxon-name></italic>, <italic><tp:taxon-name><tp:taxon-name-part taxon-name-part-type="genus" reg="Setophoma">S.</tp:taxon-name-part> <tp:taxon-name-part taxon-name-part-type="species" reg="sacchari">sacchari</tp:taxon-name-part></tp:taxon-name></italic>, <italic><tp:taxon-name><tp:taxon-name-part taxon-name-part-type="genus" reg="Setophoma">S.</tp:taxon-name-part> <tp:taxon-name-part taxon-name-part-type="species" reg="vernoniae">vernoniae</tp:taxon-name-part></tp:taxon-name></italic>, <italic><tp:taxon-name><tp:taxon-name-part taxon-name-part-type="genus" reg="Setophoma">S.</tp:taxon-name-part> <tp:taxon-name-part taxon-name-part-type="species" reg="yingyisheniae">yingyisheniae</tp:taxon-name-part></tp:taxon-name></italic> and <italic><tp:taxon-name><tp:taxon-name-part taxon-name-part-type="genus" reg="Setophoma">S.</tp:taxon-name-part> <tp:taxon-name-part taxon-name-part-type="species" reg="yunnanensis">yunnanensis</tp:taxon-name-part></tp:taxon-name></italic> (Figure <xref ref-type="fig" rid="F1">1</xref>). <italic><tp:taxon-name><tp:taxon-name-part taxon-name-part-type="genus" reg="Elongaticollum">Elongaticollum</tp:taxon-name-part></tp:taxon-name></italic>, differs from <italic><tp:taxon-name><tp:taxon-name-part taxon-name-part-type="genus" reg="Setophoma">Setophoma</tp:taxon-name-part></tp:taxon-name></italic><italic>sensu lato</italic> in having distinct superficial, obpyriform, pycnidial conidiomata with a globose base and distinct elongated necks (Figure <xref ref-type="fig" rid="F5">2</xref>, <xref ref-type="bibr" rid="B32">Liu et al. 2019</xref>). Further work is needed to resolve relationships between <italic><tp:taxon-name><tp:taxon-name-part taxon-name-part-type="genus" reg="Setophoma">Setophoma</tp:taxon-name-part></tp:taxon-name></italic><italic>sensu stricto</italic> and <italic><tp:taxon-name><tp:taxon-name-part taxon-name-part-type="genus" reg="Setophoma">Setophoma</tp:taxon-name-part></tp:taxon-name></italic><italic>sensu lato.</italic></p></tp:treatment-sec><tp:treatment-sec><!--Section generated to contain objects referenced in tp:taxon-treatment.--><fig id="F1" position="float" orientation="portrait"><object-id xmlns:xlink="http://www.w3.org/1999/xlink" content-type="doi" xlink:type="simple">10.3897/mycokeys.70.53674.figure1</object-id><object-id xmlns:xlink="http://www.w3.org/1999/xlink" content-type="arpha" xlink:type="simple">DF56F169-8ED5-5044-A1CF-F35D81C75838</object-id><label>Figure 1.</label><caption><p><abbrev xmlns:xlink="http://www.w3.org/1999/xlink" xlink:title="Randomized Accelerated Maximum Likelihood" id="ABBRID0EHWCK" xlink:type="simple">RAxML</abbrev> tree inferred from combined dataset of ITS, <abbrev xmlns:xlink="http://www.w3.org/1999/xlink" xlink:title="large subunit" id="ABBRID0ELWCK" xlink:type="simple">LSU</abbrev>, <abbrev xmlns:xlink="http://www.w3.org/1999/xlink" xlink:title="small subunit" id="ABBRID0EPWCK" xlink:type="simple">SSU</abbrev> and <italic>tef1</italic>-α partial sequences of 168 strains of <tp:taxon-name><tp:taxon-name-part taxon-name-part-type="family">Phaeosphaeriaceae</tp:taxon-name-part></tp:taxon-name>. Bootstrap support values for maximum likelihood (ML), maximum parsimony (<abbrev xmlns:xlink="http://www.w3.org/1999/xlink" xlink:title="maximum parsimony" id="ABBRID0E1WCK" xlink:type="simple">MP</abbrev>) values ≥70%, and Bayesian posterior probabilities (<abbrev xmlns:xlink="http://www.w3.org/1999/xlink" xlink:title="Bayesian posterior probabilities" id="ABBRID0E5WCK" xlink:type="simple">BYPP</abbrev>) ≥0.95 are given above each branch respectively. The new species are highlighted in red, and the new record in green. Ex-type strains are in bold. The tree is rooted by <italic><tp:taxon-name><tp:taxon-name-part taxon-name-part-type="genus" reg="Leptosphaeria">Leptosphaeria</tp:taxon-name-part> <tp:taxon-name-part taxon-name-part-type="species" reg="doliolum">doliolum</tp:taxon-name-part></tp:taxon-name></italic> (CBS 505.75) and <italic><tp:taxon-name><tp:taxon-name-part taxon-name-part-type="genus" reg="Paraleptosphaeria">Paraleptosphaeria</tp:taxon-name-part> <tp:taxon-name-part taxon-name-part-type="species" reg="dryadis">dryadis</tp:taxon-name-part></tp:taxon-name></italic> (CBS 643.86).</p></caption><graphic xmlns:xlink="http://www.w3.org/1999/xlink" xlink:href="mycokeys-70-059-g001.jpg" position="float" orientation="portrait" xlink:type="simple" id="oo_436054.jpg"><uri content-type="original_file" xlink:type="simple">https://binary.pensoft.net/fig/436054</uri></graphic></fig></tp:treatment-sec><ref-list><ref id="B14"><mixed-citation xmlns:xlink="http://www.w3.org/1999/xlink" xlink:type="simple"><person-group><name name-style="western"><surname>De Gruyter</surname><given-names>J</given-names></name><name name-style="western"><surname>Woudenberg</surname><given-names>JH</given-names></name><name name-style="western"><surname>Aveskamp</surname><given-names>MM</given-names></name><name name-style="western"><surname>Verkley</surname><given-names>GJ</given-names></name><name name-style="western"><surname>Groenewald</surname><given-names>JZ</given-names></name><name name-style="western"><surname>Crous</surname><given-names>PW</given-names></name></person-group> (<year>2010</year>) <article-title>Systematic reappraisal of species in <tp:taxon-name><tp:taxon-name-part taxon-name-part-type="genus">Phoma</tp:taxon-name-part> <tp:taxon-name-part taxon-name-part-type="infraspecific-rank">section</tp:taxon-name-part> <tp:taxon-name-part taxon-name-part-type="section">Paraphoma</tp:taxon-name-part></tp:taxon-name>, <italic><tp:taxon-name><tp:taxon-name-part taxon-name-part-type="genus">Pyrenochaeta</tp:taxon-name-part></tp:taxon-name></italic> and <italic><tp:taxon-name><tp:taxon-name-part taxon-name-part-type="genus">Pleurophoma</tp:taxon-name-part></tp:taxon-name></italic>.</article-title><source>Mycologia</source><volume>102</volume>: <fpage>1066</fpage>–<lpage>1081</lpage>. <ext-link xlink:type="simple" ext-link-type="doi" xlink:href="10.3852/09-240">https://doi.org/10.3852/09-240</ext-link></mixed-citation></ref><ref id="B41"><mixed-citation xmlns:xlink="http://www.w3.org/1999/xlink" xlink:type="simple"><person-group><name name-style="western"><surname>Phookamsak</surname><given-names>R</given-names></name><name name-style="western"><surname>Liu</surname><given-names>JK</given-names></name><name name-style="western"><surname>McKenzie</surname><given-names>EHC</given-names></name><name name-style="western"><surname>Manamgoda</surname><given-names>DS</given-names></name><name name-style="western"><surname>Ariyawansa</surname><given-names>HA</given-names></name><name name-style="western"><surname>Thambugala</surname><given-names>KM</given-names></name><name name-style="western"><surname>Dai</surname><given-names>DQ</given-names></name><name name-style="western"><surname>Camporesi</surname><given-names>E</given-names></name><name name-style="western"><surname>Chukeatirote</surname><given-names>E</given-names></name><name name-style="western"><surname>Wijayawardene</surname><given-names>NN</given-names></name><name name-style="western"><surname>Bahkali</surname><given-names>AH</given-names></name><name name-style="western"><surname>Mortimer</surname><given-names>PE</given-names></name><name name-style="western"><surname>Xu</surname><given-names>JC</given-names></name><name name-style="western"><surname>Hyde</surname><given-names>KD</given-names></name></person-group> (<year>2014</year>) <article-title>Revision of <tp:taxon-name><tp:taxon-name-part taxon-name-part-type="family">Phaeosphaeriaceae</tp:taxon-name-part></tp:taxon-name>.</article-title><source>Fungal Diversity</source><volume>68</volume>: <fpage>159</fpage>–<lpage>238</lpage>. <ext-link xlink:type="simple" ext-link-type="doi" xlink:href="10.1007/s13225-014-0308-3">https://doi.org/10.1007/s13225-014-0308-3</ext-link></mixed-citation></ref><ref id="B32"><mixed-citation xmlns:xlink="http://www.w3.org/1999/xlink" xlink:type="simple"><person-group><name name-style="western"><surname>Liu</surname><given-names>F</given-names></name><name name-style="western"><surname>Wang</surname><given-names>J</given-names></name><name name-style="western"><surname>Li</surname><given-names>H</given-names></name><name name-style="western"><surname>Wang</surname><given-names>W</given-names></name><name name-style="western"><surname>Cai</surname><given-names>L</given-names></name></person-group> (<year>2019</year>) <article-title><italic><tp:taxon-name><tp:taxon-name-part taxon-name-part-type="genus">Setophoma</tp:taxon-name-part></tp:taxon-name></italic> spp. on <italic><tp:taxon-name><tp:taxon-name-part taxon-name-part-type="genus">Camellia</tp:taxon-name-part> <tp:taxon-name-part taxon-name-part-type="species">sinensis</tp:taxon-name-part></tp:taxon-name></italic>.</article-title><source>Fungal Systematics and Evolution</source><volume>4</volume>: <fpage>43</fpage>–<lpage>57</lpage>. <ext-link xlink:type="simple" ext-link-type="doi" xlink:href="10.3114/fuse.2019.04.05">https://doi.org/10.3114/fuse.2019.04.05</ext-link></mixed-citation></ref><ref id="B70"><mixed-citation xmlns:xlink="http://www.w3.org/1999/xlink" xlink:type="simple"><person-group><name name-style="western"><surname>Yang</surname><given-names>CL</given-names></name><name name-style="western"><surname>Xu</surname><given-names>XL</given-names></name><name name-style="western"><surname>Wanasinghe</surname><given-names>DN</given-names></name><name name-style="western"><surname>Jeewon</surname><given-names>R</given-names></name><name name-style="western"><surname>Phookamsak</surname><given-names>R</given-names></name><name name-style="western"><surname>Ying-Gao</surname><given-names>L</given-names></name><name name-style="western"><surname>Li-Juan</surname><given-names>L</given-names></name><name name-style="western"><surname>Hyde</surname><given-names>KD</given-names></name></person-group> (<year>2019</year>) <article-title><italic><tp:taxon-name><tp:taxon-name-part taxon-name-part-type="genus">Neostagonosporella</tp:taxon-name-part> <tp:taxon-name-part taxon-name-part-type="species">sichuanensis</tp:taxon-name-part></tp:taxon-name></italic> gen. et sp. nov. (<tp:taxon-name><tp:taxon-name-part taxon-name-part-type="family">Phaeosphaeriaceae</tp:taxon-name-part></tp:taxon-name>, <tp:taxon-name><tp:taxon-name-part taxon-name-part-type="order">Pleosporales</tp:taxon-name-part></tp:taxon-name>) on <italic><tp:taxon-name><tp:taxon-name-part taxon-name-part-type="genus">Phyllostachys</tp:taxon-name-part> <tp:taxon-name-part taxon-name-part-type="species">heteroclada</tp:taxon-name-part></tp:taxon-name></italic> (<tp:taxon-name><tp:taxon-name-part taxon-name-part-type="family">Poaceae</tp:taxon-name-part></tp:taxon-name>) from Sichuan Province, China.</article-title><source>MycoKeys</source><volume>46</volume>: <fpage>119</fpage>–<lpage>150</lpage>. <ext-link xlink:type="simple" ext-link-type="doi" xlink:href="10.3897/mycokeys.46.32458">https://doi.org/10.3897/mycokeys.46.32458</ext-link></mixed-citation></ref></ref-list></tp:taxon-treatment>
