# Supplementary material for: Additions to Phaeosphaeriaceae (Pleosporales): Elongaticollum gen. nov., Ophiosphaerella taiwanensis sp. nov., Phaeosphaeriopsis beaucarneae sp. nov. and a new host record of Neosetophoma poaceicola from Musaceae
Source: MycoKeys. 2020 Jul 27;70:59–88. doi: 10.3897/mycokeys.70.53674 (PMC7398961; doi:10.3897/mycokeys.70.53674)
Supplement: XML Treatment for Ophiosphaerella [file mycokeys.70.53674-treatment3.xml]

<!DOCTYPE tp:taxon-treatment
  PUBLIC "-//TaxonX//DTD Taxonomic Treatment Publishing DTD v0 20100105//EN" "tax-treatment-NSO.dtd">
<tp:taxon-treatment xmlns:tp="http://www.plazi.org/taxpub"><tp:treatment-meta><kwd-group><label>Taxon classification</label><kwd><named-content xmlns:xlink="http://www.w3.org/1999/xlink" content-type="kingdom">Fungi</named-content></kwd><kwd><named-content xmlns:xlink="http://www.w3.org/1999/xlink" content-type="order">Pleosporales</named-content></kwd><kwd><named-content xmlns:xlink="http://www.w3.org/1999/xlink" content-type="family">Phaeosphaeriaceae</named-content></kwd></kwd-group><mixed-citation publication-type="journal"><person-group><name><surname>Tennakoon</surname><given-names>Danushka S.</given-names></name><name><surname>Thambugala</surname><given-names>Kasun M.</given-names></name><name><surname>Wanasinghe</surname><given-names>Dhanushka N.</given-names></name><name><surname>Gentekaki</surname><given-names>Eleni</given-names></name><name><surname>Promputtha</surname><given-names>Itthayakorn</given-names></name><name><surname>Kuo</surname><given-names>Chang-Hsin</given-names></name><name><surname>Hyde</surname><given-names>Kevin D.</given-names></name></person-group><article-title>Additions to <tp:taxon-name><tp:taxon-name-part taxon-name-part-type="family">Phaeosphaeriaceae</tp:taxon-name-part></tp:taxon-name> (<tp:taxon-name><tp:taxon-name-part taxon-name-part-type="order">Pleosporales</tp:taxon-name-part></tp:taxon-name>): <italic><tp:taxon-name><tp:taxon-name-part taxon-name-part-type="genus" reg="Elongaticollum">Elongaticollum</tp:taxon-name-part></tp:taxon-name></italic> gen. nov., <italic><tp:taxon-name><tp:taxon-name-part taxon-name-part-type="genus" reg="Ophiosphaerella">Ophiosphaerella</tp:taxon-name-part> <tp:taxon-name-part taxon-name-part-type="species" reg="taiwanensis">taiwanensis</tp:taxon-name-part></tp:taxon-name></italic> sp. nov., <italic><tp:taxon-name><tp:taxon-name-part taxon-name-part-type="genus" reg="Phaeosphaeriopsis">Phaeosphaeriopsis</tp:taxon-name-part> <tp:taxon-name-part taxon-name-part-type="species" reg="beaucarneae">beaucarneae</tp:taxon-name-part></tp:taxon-name></italic> sp. nov. and a new host record of <italic><tp:taxon-name><tp:taxon-name-part taxon-name-part-type="genus" reg="Neosetophoma">Neosetophoma</tp:taxon-name-part> <tp:taxon-name-part taxon-name-part-type="species" reg="poaceicola">poaceicola</tp:taxon-name-part></tp:taxon-name></italic> from <tp:taxon-name><tp:taxon-name-part taxon-name-part-type="family">Musaceae</tp:taxon-name-part></tp:taxon-name></article-title><source>MycoKeys</source><day>27</day><month>7</month><year>2020</year><volume>70</volume><fpage>59</fpage><lpage>88</lpage><pub-id pub-id-type="doi">10.3897/mycokeys.70.53674</pub-id></mixed-citation></tp:treatment-meta><tp:nomenclature><tp:taxon-name><object-id xmlns:xlink="http://www.w3.org/1999/xlink" content-type="arpha" xlink:type="simple">8624C0BF-7DAC-5E5D-9E1F-4F266473DD1C</object-id>
              <tp:taxon-name-part taxon-name-part-type="genus" reg="Ophiosphaerella">Ophiosphaerella</tp:taxon-name-part>
            </tp:taxon-name><tp:taxon-authority>Speg., Anal. Mus. nac. B. Aires, Ser. 3 12: 401 (1909)</tp:taxon-authority></tp:nomenclature><tp:treatment-sec sec-type="notes" id="SECID0EEUDK"><title>Notes.</title><p><italic><tp:taxon-name><tp:taxon-name-part taxon-name-part-type="genus" reg="Ophiosphaerella">Ophiosphaerella</tp:taxon-name-part></tp:taxon-name></italic> was introduced by <xref ref-type="bibr" rid="B55">Spegazzini (1909)</xref> to accommodate <italic><tp:taxon-name><tp:taxon-name-part taxon-name-part-type="genus" reg="Ophiosphaerella">O.</tp:taxon-name-part> <tp:taxon-name-part taxon-name-part-type="species" reg="graminicola">graminicola</tp:taxon-name-part></tp:taxon-name></italic> Speg. as the type species. The species of this genus are characterized by papillate ascomata bearing fissitunicate, cylindrical asci frequently narrower near the base, with a short furcate pedicel and filamentous, pale brown, multi-septate ascospores without swollen cells or separating into part spores. <xref ref-type="bibr" rid="B6">Barr (1987)</xref> placed <italic><tp:taxon-name><tp:taxon-name-part taxon-name-part-type="genus" reg="Ophiosphaerella">Ophiosphaerella</tp:taxon-name-part></tp:taxon-name></italic> in <tp:taxon-name><tp:taxon-name-part taxon-name-part-type="family">Phaeosphaeriaceae</tp:taxon-name-part></tp:taxon-name> and this was confirmed by <xref ref-type="bibr" rid="B73">Zhang et al. (2009</xref>, <xref ref-type="bibr" rid="B74">2012</xref>) and <xref ref-type="bibr" rid="B22">Hyde et al. (2013)</xref> based on molecular phylogeny. Most <italic><tp:taxon-name><tp:taxon-name-part taxon-name-part-type="genus" reg="Ophiosphaerella">Ophiosphaerella</tp:taxon-name-part></tp:taxon-name></italic> species are often found as pathogens or saprobes worldwide on <tp:taxon-name><tp:taxon-name-part taxon-name-part-type="family">Poaceae</tp:taxon-name-part></tp:taxon-name> and <tp:taxon-name><tp:taxon-name-part taxon-name-part-type="family">Cyperaceae</tp:taxon-name-part></tp:taxon-name> (<xref ref-type="bibr" rid="B10">Câmara et al. 2000</xref>). Currently, twelve <italic><tp:taxon-name><tp:taxon-name-part taxon-name-part-type="genus" reg="Ophiosphaerella">Ophiosphaerella</tp:taxon-name-part></tp:taxon-name></italic> species are listed in <xref ref-type="bibr" rid="B25">Index Fungorum (2020)</xref>. In this study, we introduce <italic><tp:taxon-name><tp:taxon-name-part taxon-name-part-type="genus" reg="Ophiosphaerella">Ophiosphaerella</tp:taxon-name-part> <tp:taxon-name-part taxon-name-part-type="species" reg="taiwanensis">taiwanensis</tp:taxon-name-part></tp:taxon-name></italic> from <italic><tp:taxon-name><tp:taxon-name-part taxon-name-part-type="genus" reg="Agave">Agave</tp:taxon-name-part> <tp:taxon-name-part taxon-name-part-type="species" reg="tequilana">tequilana</tp:taxon-name-part></tp:taxon-name></italic> F.A.C. Weber (<tp:taxon-name><tp:taxon-name-part taxon-name-part-type="family">Asparagaceae</tp:taxon-name-part></tp:taxon-name>) as a new species.</p></tp:treatment-sec><ref-list><ref id="B55"><mixed-citation xmlns:xlink="http://www.w3.org/1999/xlink" xlink:type="simple"><person-group><name name-style="western"><surname>Spegazzini</surname><given-names>C</given-names></name></person-group> (<year>1909</year>) Mycetes Argentinenses. Series IV. Anales del Museo Nacional de Historia Natural Buenos Aires. Ser. 3, 12: 257–458.</mixed-citation></ref><ref id="B6"><mixed-citation xmlns:xlink="http://www.w3.org/1999/xlink" xlink:type="simple"><person-group><name name-style="western"><surname>Barr</surname><given-names>ME</given-names></name></person-group> (<year>1987</year>) <article-title>New taxa and combinations in the <tp:taxon-name><tp:taxon-name-part taxon-name-part-type="class">Loculoascomycetes</tp:taxon-name-part></tp:taxon-name>.</article-title><source>Mycotaxon</source><volume>29</volume>: <fpage>501</fpage>–<lpage>505</lpage>.</mixed-citation></ref><ref id="B73"><mixed-citation xmlns:xlink="http://www.w3.org/1999/xlink" xlink:type="simple"><person-group><name name-style="western"><surname>Zhang</surname><given-names>Y</given-names></name><name name-style="western"><surname>Schoch</surname><given-names>CL</given-names></name><name name-style="western"><surname>Fournier</surname><given-names>J</given-names></name><name name-style="western"><surname>Crous</surname><given-names>PW</given-names></name><name name-style="western"><surname>De Gruyter</surname><given-names>J</given-names></name><name name-style="western"><surname>Woudenberg</surname><given-names>JHC</given-names></name><name name-style="western"><surname>Hirayama</surname><given-names>K</given-names></name><name name-style="western"><surname>Tanaka</surname><given-names>K</given-names></name><name name-style="western"><surname>Pointing</surname><given-names>SB</given-names></name><name name-style="western"><surname>Spatafora</surname><given-names>JW</given-names></name><name name-style="western"><surname>Hyde</surname><given-names>KD</given-names></name></person-group> (<year>2009</year>) <article-title>Multi-locus phylogeny of <tp:taxon-name><tp:taxon-name-part taxon-name-part-type="order">Pleosporales</tp:taxon-name-part></tp:taxon-name>: a taxonomic, ecological and evolutionary re-evaluation.</article-title><source>Studies in Mycology</source><volume>64</volume>: <fpage>85</fpage>–<lpage>102</lpage>. <ext-link xlink:type="simple" ext-link-type="doi" xlink:href="10.3114/sim.2009.64.04">https://doi.org/10.3114/sim.2009.64.04</ext-link></mixed-citation></ref><ref id="B74"><mixed-citation xmlns:xlink="http://www.w3.org/1999/xlink" xlink:type="simple"><person-group><name name-style="western"><surname>Zhang</surname><given-names>Y</given-names></name><name name-style="western"><surname>Crous</surname><given-names>PW</given-names></name><name name-style="western"><surname>Schoch</surname><given-names>CL</given-names></name><name name-style="western"><surname>Hyde</surname><given-names>KD</given-names></name></person-group> (<year>2012</year>) <article-title><tp:taxon-name><tp:taxon-name-part taxon-name-part-type="order">Pleosporales</tp:taxon-name-part></tp:taxon-name>.</article-title><source>Fungal Diversity</source><volume>52</volume>: <fpage>1</fpage>–<lpage>225</lpage>. <ext-link xlink:type="simple" ext-link-type="doi" xlink:href="10.1007/s13225-011-0117-x">https://doi.org/10.1007/s13225-011-0117-x</ext-link></mixed-citation></ref><ref id="B22"><mixed-citation xmlns:xlink="http://www.w3.org/1999/xlink" xlink:type="simple"><person-group><name name-style="western"><surname>Hyde</surname><given-names>KD</given-names></name><name name-style="western"><surname>Jones</surname><given-names>EBG</given-names></name><name name-style="western"><surname>Liu</surname><given-names>JK</given-names></name><name name-style="western"><surname>Ariyawansa</surname><given-names>H</given-names></name><name name-style="western"><surname>Boehm</surname><given-names>E</given-names></name><name name-style="western"><surname>Boonmee</surname><given-names>S</given-names></name><name name-style="western"><surname>Braun</surname><given-names>U</given-names></name><name name-style="western"><surname>Chomnunti</surname><given-names>P</given-names></name><name name-style="western"><surname>Crous</surname><given-names>PW</given-names></name><name name-style="western"><surname>Dai</surname><given-names>DQ</given-names></name><name name-style="western"><surname>Diederich</surname><given-names>P</given-names></name><name name-style="western"><surname>Dissanayake</surname><given-names>A</given-names></name><name name-style="western"><surname>Doilom</surname><given-names>M</given-names></name><name name-style="western"><surname>Doveri</surname><given-names>F</given-names></name><name name-style="western"><surname>Hongsanan</surname><given-names>S</given-names></name><name name-style="western"><surname>Jayawardena</surname><given-names>R</given-names></name><name name-style="western"><surname>Lawrey</surname><given-names>JD</given-names></name><name name-style="western"><surname>Li</surname><given-names>YM</given-names></name><name name-style="western"><surname>Liu</surname><given-names>YX</given-names></name><name name-style="western"><surname>Lücking</surname><given-names>R</given-names></name><name name-style="western"><surname>Monka</surname><given-names>J</given-names></name><name name-style="western"><surname>Muggia</surname><given-names>L</given-names></name><name name-style="western"><surname>Nelsen</surname><given-names>MP</given-names></name><name name-style="western"><surname>Pang</surname><given-names>KL</given-names></name><name name-style="western"><surname>Phookamsak</surname><given-names>R</given-names></name><name name-style="western"><surname>Senanayake</surname><given-names>IC</given-names></name><name name-style="western"><surname>Shearer</surname><given-names>CA</given-names></name><name name-style="western"><surname>Suetrong</surname><given-names>S</given-names></name><name name-style="western"><surname>Tanaka</surname><given-names>K</given-names></name><name name-style="western"><surname>Thambugala</surname><given-names>KM</given-names></name><name name-style="western"><surname>Wijayawardene</surname><given-names>NN</given-names></name><name name-style="western"><surname>Wikee</surname><given-names>S</given-names></name><name name-style="western"><surname>Wu</surname><given-names>HX</given-names></name><name name-style="western"><surname>Zhang</surname><given-names>Y</given-names></name><name name-style="western"><surname>Begoña</surname><given-names>AH</given-names></name><name name-style="western"><surname>Alias</surname><given-names>SA</given-names></name><name name-style="western"><surname>Aptroot</surname><given-names>A</given-names></name><name name-style="western"><surname>Bahkali</surname><given-names>AH</given-names></name><name name-style="western"><surname>Bezerra</surname><given-names>JL</given-names></name><name name-style="western"><surname>Bhat</surname><given-names>DJ</given-names></name><name name-style="western"><surname>Camporesi</surname><given-names>E</given-names></name><name name-style="western"><surname>Chukea</surname><given-names>E</given-names></name><name name-style="western"><surname>Gueidan</surname><given-names>C</given-names></name><name name-style="western"><surname>Hawksworth</surname><given-names>DL</given-names></name><name name-style="western"><surname>Hirayama</surname><given-names>K</given-names></name><name name-style="western"><surname>Hoog</surname><given-names>SD</given-names></name><name name-style="western"><surname>Kang</surname><given-names>JK</given-names></name><name name-style="western"><surname>Knudsen</surname><given-names>K</given-names></name><name name-style="western"><surname>Li</surname><given-names>WJ</given-names></name><name name-style="western"><surname>Li</surname><given-names>XH</given-names></name><name name-style="western"><surname>Liu</surname><given-names>ZY</given-names></name><name name-style="western"><surname>Mapook</surname><given-names>A</given-names></name><name name-style="western"><surname>Mckenzie</surname><given-names>EHC</given-names></name><name name-style="western"><surname>Miller</surname><given-names>AN</given-names></name><name name-style="western"><surname>Mortimer</surname><given-names>PE</given-names></name><name name-style="western"><surname>Phillips</surname><given-names>AJL</given-names></name><name name-style="western"><surname>Raja</surname><given-names>HA</given-names></name><name name-style="western"><surname>Scheuer</surname><given-names>C</given-names></name><name name-style="western"><surname>Schumm</surname><given-names>F</given-names></name><name name-style="western"><surname>Taylor</surname><given-names>JE</given-names></name><name name-style="western"><surname>Tian</surname><given-names>Q</given-names></name><name name-style="western"><surname>Tibpromma</surname><given-names>S</given-names></name><name name-style="western"><surname>Wanasinghe</surname><given-names>DN</given-names></name><name name-style="western"><surname>Wang</surname><given-names>Y</given-names></name><name name-style="western"><surname>Xu</surname><given-names>JC</given-names></name><name name-style="western"><surname>Yacharoen</surname><given-names>S</given-names></name><name name-style="western"><surname>Yan</surname><given-names>JY</given-names></name><name name-style="western"><surname>Zang</surname><given-names>M</given-names></name></person-group> (<year>2013</year>) <article-title>Families of <tp:taxon-name><tp:taxon-name-part taxon-name-part-type="class">Dothideomycetes</tp:taxon-name-part></tp:taxon-name>.</article-title><source>Fungal Diversity</source><volume>63</volume>: <fpage>1</fpage>–<lpage>313</lpage>. <ext-link xlink:type="simple" ext-link-type="doi" xlink:href="10.1007/s13225-013-0263-4">https://doi.org/10.1007/s13225-013-0263-4</ext-link></mixed-citation></ref><ref id="B10"><mixed-citation xmlns:xlink="http://www.w3.org/1999/xlink" xlink:type="simple"><person-group><name name-style="western"><surname>Câmara</surname><given-names>MP</given-names></name><name name-style="western"><surname>O’Neill</surname><given-names>NR</given-names></name><name name-style="western"><surname>Berkum</surname><given-names>PV</given-names></name><name name-style="western"><surname>Dernoeden</surname><given-names>PH</given-names></name><name name-style="western"><surname>Palm</surname><given-names>ME</given-names></name></person-group> (<year>2000</year>) <article-title><italic><tp:taxon-name><tp:taxon-name-part taxon-name-part-type="genus">Ophiosphaerella</tp:taxon-name-part> <tp:taxon-name-part taxon-name-part-type="species">agrostis</tp:taxon-name-part></tp:taxon-name></italic> sp. nov. and its relationship to other species of <italic><tp:taxon-name><tp:taxon-name-part taxon-name-part-type="genus">Ophiosphaerella</tp:taxon-name-part></tp:taxon-name></italic>.</article-title><source>Mycologia</source><volume>92</volume>: <fpage>317</fpage>–<lpage>325</lpage>. <ext-link xlink:type="simple" ext-link-type="doi" xlink:href="10.1080/00275514.2000.12061162">https://doi.org/10.1080/00275514.2000.12061162</ext-link></mixed-citation></ref><ref id="B25"><mixed-citation xmlns:xlink="http://www.w3.org/1999/xlink" xlink:type="simple"><institution xlink:type="simple">Index Fungorum</institution> (<year>2020</year>) Index Fungorum. <ext-link xlink:type="simple" ext-link-type="uri" xlink:href="http://www.indexfungorum.org/names/Names.asp">http://www.indexfungorum.org/names/Names.asp</ext-link> [accessed 6 April 2020]</mixed-citation></ref></ref-list></tp:taxon-treatment>
