# Supplementary material for: Additions to Phaeosphaeriaceae (Pleosporales): Elongaticollum gen. nov., Ophiosphaerella taiwanensis sp. nov., Phaeosphaeriopsis beaucarneae sp. nov. and a new host record of Neosetophoma poaceicola from Musaceae
Source: MycoKeys. 2020 Jul 27;70:59–88. doi: 10.3897/mycokeys.70.53674 (PMC7398961; doi:10.3897/mycokeys.70.53674)
Supplement: XML Treatment for Ophiosphaerella taiwanensis [file mycokeys.70.53674-treatment4.xml]

<!DOCTYPE tp:taxon-treatment
  PUBLIC "-//TaxonX//DTD Taxonomic Treatment Publishing DTD v0 20100105//EN" "tax-treatment-NSO.dtd">
<tp:taxon-treatment xmlns:tp="http://www.plazi.org/taxpub"><tp:treatment-meta><kwd-group><label>Taxon classification</label><kwd><named-content xmlns:xlink="http://www.w3.org/1999/xlink" content-type="kingdom">Fungi</named-content></kwd><kwd><named-content xmlns:xlink="http://www.w3.org/1999/xlink" content-type="order">Pleosporales</named-content></kwd><kwd><named-content xmlns:xlink="http://www.w3.org/1999/xlink" content-type="family">Phaeosphaeriaceae</named-content></kwd></kwd-group><mixed-citation publication-type="journal"><person-group><name><surname>Tennakoon</surname><given-names>Danushka S.</given-names></name><name><surname>Thambugala</surname><given-names>Kasun M.</given-names></name><name><surname>Wanasinghe</surname><given-names>Dhanushka N.</given-names></name><name><surname>Gentekaki</surname><given-names>Eleni</given-names></name><name><surname>Promputtha</surname><given-names>Itthayakorn</given-names></name><name><surname>Kuo</surname><given-names>Chang-Hsin</given-names></name><name><surname>Hyde</surname><given-names>Kevin D.</given-names></name></person-group><article-title>Additions to <tp:taxon-name><tp:taxon-name-part taxon-name-part-type="family">Phaeosphaeriaceae</tp:taxon-name-part></tp:taxon-name> (<tp:taxon-name><tp:taxon-name-part taxon-name-part-type="order">Pleosporales</tp:taxon-name-part></tp:taxon-name>): <italic><tp:taxon-name><tp:taxon-name-part taxon-name-part-type="genus" reg="Elongaticollum">Elongaticollum</tp:taxon-name-part></tp:taxon-name></italic> gen. nov., <italic><tp:taxon-name><tp:taxon-name-part taxon-name-part-type="genus" reg="Ophiosphaerella">Ophiosphaerella</tp:taxon-name-part> <tp:taxon-name-part taxon-name-part-type="species" reg="taiwanensis">taiwanensis</tp:taxon-name-part></tp:taxon-name></italic> sp. nov., <italic><tp:taxon-name><tp:taxon-name-part taxon-name-part-type="genus" reg="Phaeosphaeriopsis">Phaeosphaeriopsis</tp:taxon-name-part> <tp:taxon-name-part taxon-name-part-type="species" reg="beaucarneae">beaucarneae</tp:taxon-name-part></tp:taxon-name></italic> sp. nov. and a new host record of <italic><tp:taxon-name><tp:taxon-name-part taxon-name-part-type="genus" reg="Neosetophoma">Neosetophoma</tp:taxon-name-part> <tp:taxon-name-part taxon-name-part-type="species" reg="poaceicola">poaceicola</tp:taxon-name-part></tp:taxon-name></italic> from <tp:taxon-name><tp:taxon-name-part taxon-name-part-type="family">Musaceae</tp:taxon-name-part></tp:taxon-name></article-title><source>MycoKeys</source><day>27</day><month>7</month><year>2020</year><volume>70</volume><fpage>59</fpage><lpage>88</lpage><pub-id pub-id-type="doi">10.3897/mycokeys.70.53674</pub-id></mixed-citation></tp:treatment-meta><tp:nomenclature><tp:taxon-name><object-id xmlns:xlink="http://www.w3.org/1999/xlink" content-type="arpha" xlink:type="simple">4D2BB74E-F917-5ACB-B0D0-16979236E2FF</object-id>
              <tp:taxon-name-part taxon-name-part-type="genus" reg="Ophiosphaerella">Ophiosphaerella</tp:taxon-name-part>
              <tp:taxon-name-part taxon-name-part-type="species" reg="taiwanensis">taiwanensis</tp:taxon-name-part>
              <object-id xmlns:xlink="http://www.w3.org/1999/xlink" xlink:type="simple">Index Fungorum number: IF 557488</object-id>
              <object-id xmlns:xlink="http://www.w3.org/1999/xlink" xlink:type="simple">Facesoffungi number: FoF07851</object-id>
            </tp:taxon-name><tp:taxon-authority>Tennakoon, C.H. Kuo &amp; K.D. Hyde</tp:taxon-authority><tp:taxon-status xmlns:xlink="http://www.w3.org/1999/xlink" xlink:type="simple">sp. nov.</tp:taxon-status><xref ref-type="fig" rid="F6">Figure 3</xref></tp:nomenclature><tp:treatment-sec sec-type="etymology" id="SECID0EGZDK"><title>Etymology.</title><p>Named after Taiwan, where this fungus was collected.</p><fig id="F6" position="float" orientation="portrait"><object-id xmlns:xlink="http://www.w3.org/1999/xlink" content-type="doi" xlink:type="simple">10.3897/mycokeys.70.53674.figure3</object-id><object-id xmlns:xlink="http://www.w3.org/1999/xlink" content-type="arpha" xlink:type="simple">F0083A45-9CB3-5C60-AB15-E0FAD223F194</object-id><label>Figure 3.</label><caption><p><italic><tp:taxon-name><tp:taxon-name-part taxon-name-part-type="genus" reg="Ophiosphaerella">Ophiosphaerella</tp:taxon-name-part> <tp:taxon-name-part taxon-name-part-type="species" reg="taiwanensis">taiwanensis</tp:taxon-name-part></tp:taxon-name></italic> (<named-content xmlns:xlink="http://www.w3.org/1999/xlink" content-type="dwc:institutional_code" xlink:type="simple">MFLU</named-content> 18-2534, holotype) <bold>a, b</bold> appearance of ascomata on host <bold>c</bold> close-up of ascomata <bold>d</bold> vertical section through ascoma <bold>e</bold> apex of ascoma <bold>f</bold> peridium <bold>g</bold> pseudoparaphyses <bold>h–j</bold> asci <bold>k, l</bold> ascospores <bold>m</bold> germinated ascospore in <abbrev xmlns:xlink="http://www.w3.org/1999/xlink" xlink:title="potato dextrose agar" id="ABBRID0EV1DK" xlink:type="simple">PDA</abbrev><bold>n</bold> colony from above <bold>o</bold> colony from below. Scale bars: 100 µm (<bold>d, e</bold>), 15 µm (<bold>f</bold>), 50 µm (<bold>g–m</bold>).</p></caption><graphic xmlns:xlink="http://www.w3.org/1999/xlink" xlink:href="mycokeys-70-059-g006.jpg" position="float" orientation="portrait" xlink:type="simple" id="oo_436059.jpg"><uri content-type="original_file" xlink:type="simple">https://binary.pensoft.net/fig/436059</uri></graphic></fig></tp:treatment-sec><tp:treatment-sec sec-type="Holotype" id="SECID0EI2DK"><title>Holotype.</title><p><named-content xmlns:xlink="http://www.w3.org/1999/xlink" content-type="dwc:institutional_code" xlink:type="simple">MFLU</named-content> 18-2534.</p></tp:treatment-sec><tp:treatment-sec sec-type="diagnosis" id="SECID0ET2DK"><title>Diagnosis.</title><p><italic>Saprobic</italic> on dead leaf of <italic><tp:taxon-name><tp:taxon-name-part taxon-name-part-type="genus" reg="Agave">Agave</tp:taxon-name-part> <tp:taxon-name-part taxon-name-part-type="species" reg="tequilana">tequilana</tp:taxon-name-part></tp:taxon-name></italic> F.A.C. Weber (<tp:taxon-name><tp:taxon-name-part taxon-name-part-type="family">Asparagaceae</tp:taxon-name-part></tp:taxon-name>). <bold>Sexual morph</bold>: <italic>Ascomata</italic> 270–310 μm high, 220–260 μm diam., solitary, scattered, immersed to slightly erumpent through host tissue with papilla, visible as raised, small black dots in host surface, globose to subglobose, uniloculate, glabrous, dark brown to black, ostiole central, periphysate. <italic>Peridium</italic> 20–25 μm wide, thick-walled, of equal thickness, composed of 6–7 layers of small, flattened, brown to dark brown pseudoparenchymatous cells, hyaline towards the inside, arranged in a <italic>textura angularis</italic>, fusing and indistinguishable from the host tissues. <italic>Hamathecium</italic> of 1.5–2.5 µm wide, cellular, septate, rarely branching, pseudoparaphyses, anastomosing mostly above the asci and embedded in a mucilaginous matrix. <italic>Asci</italic> 115–140 × 8.5–10 μm (<italic>x̄</italic> = 121.6 × 9.2 μm, n = 20), 8-spored, bitunicate, fissitunicate, cylindrical to cylindric-clavate, short pedicellate, apically rounded, with a well-developed ocular chamber. <italic>Ascospores</italic> 110–132 × 2.2–2.7 μm (<italic>x̄</italic> = 117.2 × 2.4 μm, n = 20), fasciculate, parallel, scolecosporous, filiform, 12–13-septate, narrowing towards ends, pale brown to brown, smooth-walled. <bold>Asexual morph</bold>: Undetermined.</p></tp:treatment-sec><tp:treatment-sec sec-type="description" id="SECID0E63DK"><title>Culture characteristics.</title><p>Colonies on <abbrev xmlns:xlink="http://www.w3.org/1999/xlink" xlink:title="potato dextrose agar" id="ABBRID0EF4DK" xlink:type="simple">PDA</abbrev> reaching 25 mm diameter after 3 weeks at 20–25 °C, colonies medium sparse, circular, raised, surface slightly rough with entire edge, margin well-defined, colony from above: gray to light brown at the margin, gray to cream at the center; reverse, gray to light brown at the margin, dark brown to black at the center; mycelium whitish gray with tufting; not producing pigments in <abbrev xmlns:xlink="http://www.w3.org/1999/xlink" xlink:title="potato dextrose agar" id="ABBRID0EJ4DK" xlink:type="simple">PDA</abbrev>.</p></tp:treatment-sec><tp:treatment-sec sec-type="material" id="SECID0EN4DK"><title>Material examined.</title><p>Taiwan, Chiayi, Fanlu Township area, Dahu Forest, dead leaf of <italic><tp:taxon-name><tp:taxon-name-part taxon-name-part-type="genus" reg="Agave">Agave</tp:taxon-name-part> <tp:taxon-name-part taxon-name-part-type="species" reg="tequilana">tequilana</tp:taxon-name-part></tp:taxon-name></italic> F.A.C. Weber (<tp:taxon-name><tp:taxon-name-part taxon-name-part-type="family">Asparagaceae</tp:taxon-name-part></tp:taxon-name>), 15 August 2018 (<named-content xmlns:xlink="http://www.w3.org/1999/xlink" content-type="dwc:verbatimCoordinates" xlink:type="simple"><named-content content-type="geo-json" specific-use="{&#34;type&#34;:&#34;Point&#34;,&#34;coordinates&#34;:[120.605167,23.458667]}" id="NCID0EG5DK" xlink:type="simple">23°27.520'N, 120°36.310'E</named-content></named-content>), D.S. Tennakoon, TLF016 (<named-content xmlns:xlink="http://www.w3.org/1999/xlink" content-type="dwc:institutional_code" xlink:type="simple">MFLU</named-content> 18-2534, <bold><italic>holotype</italic></bold>); <italic>ibid</italic>. (NCYU19-0131, <bold><italic>isotype</italic></bold>), ex-type living culture, <abbrev xmlns:xlink="http://www.w3.org/1999/xlink" content-type="institution" xlink:title="National Chiayi University Culture Collection" id="ABBRID0EY5DK" xlink:type="simple">NCYUCC</abbrev> 19-0152.</p></tp:treatment-sec><tp:treatment-sec sec-type="notes" id="SECID0E45DK"><title>Notes.</title><p>The scolecosporous specimen was collected from dead leaves of <italic><tp:taxon-name><tp:taxon-name-part taxon-name-part-type="genus" reg="Agave">Agave</tp:taxon-name-part> <tp:taxon-name-part taxon-name-part-type="species" reg="tequilana">tequilana</tp:taxon-name-part></tp:taxon-name></italic> (<tp:taxon-name><tp:taxon-name-part taxon-name-part-type="family">Asparagaceae</tp:taxon-name-part></tp:taxon-name>) in Taiwan. The multi-gene phylogenetic analysis (Figure <xref ref-type="fig" rid="F1">1</xref>) shows our strain (<italic><tp:taxon-name><tp:taxon-name-part taxon-name-part-type="genus" reg="Ophiosphaerella">Ophiosphaerella</tp:taxon-name-part> <tp:taxon-name-part taxon-name-part-type="species" reg="taiwanensis">taiwanensis</tp:taxon-name-part></tp:taxon-name></italic>, <abbrev xmlns:xlink="http://www.w3.org/1999/xlink" content-type="institution" xlink:title="National Chiayi University Culture Collection" id="ABBRID0ECAEK" xlink:type="simple">NCYUCC</abbrev> 19-0152), cluster with other <italic><tp:taxon-name><tp:taxon-name-part taxon-name-part-type="genus" reg="Ophiosphaerella">Ophiosphaerella</tp:taxon-name-part></tp:taxon-name></italic> species, in particular with close affinity to <italic><tp:taxon-name><tp:taxon-name-part taxon-name-part-type="genus" reg="Ophiosphaerella">Ophiosphaerella</tp:taxon-name-part> <tp:taxon-name-part taxon-name-part-type="species" reg="agrostidis">agrostidis</tp:taxon-name-part></tp:taxon-name></italic> with high bootstrap support (88% ML, 70% <abbrev xmlns:xlink="http://www.w3.org/1999/xlink" xlink:title="maximum parsimony" id="ABBRID0EZAEK" xlink:type="simple">MP</abbrev>, 0.99 <abbrev xmlns:xlink="http://www.w3.org/1999/xlink" xlink:title="Bayesian posterior probabilities" id="ABBRID0E4AEK" xlink:type="simple">BYPP</abbrev>, Figure <xref ref-type="fig" rid="F1">1</xref>). Morphological characters of our collection (<abbrev xmlns:xlink="http://www.w3.org/1999/xlink" content-type="institution" xlink:title="National Chiayi University Culture Collection" id="ABBRID0EFBEK" xlink:type="simple">NCYUCC</abbrev> 19-0152) differ from <italic><tp:taxon-name><tp:taxon-name-part taxon-name-part-type="genus" reg="Ophiosphaerella">Ophiosphaerella</tp:taxon-name-part> <tp:taxon-name-part taxon-name-part-type="species" reg="agrostidis">agrostidis</tp:taxon-name-part></tp:taxon-name></italic> in having periphyses in the ostiole, 12–13 septate ascospores and host occurrence (<tp:taxon-name><tp:taxon-name-part taxon-name-part-type="family">Asparagaceae</tp:taxon-name-part></tp:taxon-name>). <italic><tp:taxon-name><tp:taxon-name-part taxon-name-part-type="genus" reg="Ophiosphaerella">Ophiosphaerella</tp:taxon-name-part> <tp:taxon-name-part taxon-name-part-type="species" reg="agrostidis">agrostidis</tp:taxon-name-part></tp:taxon-name></italic> was introduced by <xref ref-type="bibr" rid="B10">Câmara et al. (2000)</xref> on <italic><tp:taxon-name><tp:taxon-name-part taxon-name-part-type="genus" reg="Agrostis">Agrostis</tp:taxon-name-part> <tp:taxon-name-part taxon-name-part-type="species" reg="palustris">palustris</tp:taxon-name-part></tp:taxon-name></italic> (<tp:taxon-name><tp:taxon-name-part taxon-name-part-type="family">Poaceae</tp:taxon-name-part></tp:taxon-name>), and is lacking periphyses, comprises 15-septate ascospores (<xref ref-type="bibr" rid="B41">Phookamsak et al. 2014</xref>). A comparison of the 619 nucleotides across the <italic>tef1</italic>-α gene region of <italic><tp:taxon-name><tp:taxon-name-part taxon-name-part-type="genus" reg="Ophiosphaerella">Ophiosphaerella</tp:taxon-name-part> <tp:taxon-name-part taxon-name-part-type="species" reg="taiwanensis">taiwanensis</tp:taxon-name-part></tp:taxon-name></italic> and <italic><tp:taxon-name><tp:taxon-name-part taxon-name-part-type="genus" reg="Ophiosphaerella">O.</tp:taxon-name-part> <tp:taxon-name-part taxon-name-part-type="species" reg="agrostidis">agrostidis</tp:taxon-name-part></tp:taxon-name></italic> (<named-content xmlns:xlink="http://www.w3.org/1999/xlink" content-type="dwc:institutional_code" xlink:type="simple">MFLUCC</named-content> 11-0152) reveals 17 base pair differences (2.74%).</p></tp:treatment-sec><tp:treatment-sec><!--Section generated to contain objects referenced in tp:taxon-treatment.--><fig id="F1" position="float" orientation="portrait"><object-id xmlns:xlink="http://www.w3.org/1999/xlink" content-type="doi" xlink:type="simple">10.3897/mycokeys.70.53674.figure1</object-id><object-id xmlns:xlink="http://www.w3.org/1999/xlink" content-type="arpha" xlink:type="simple">DF56F169-8ED5-5044-A1CF-F35D81C75838</object-id><label>Figure 1.</label><caption><p><abbrev xmlns:xlink="http://www.w3.org/1999/xlink" xlink:title="Randomized Accelerated Maximum Likelihood" id="ABBRID0EHWCK" xlink:type="simple">RAxML</abbrev> tree inferred from combined dataset of ITS, <abbrev xmlns:xlink="http://www.w3.org/1999/xlink" xlink:title="large subunit" id="ABBRID0ELWCK" xlink:type="simple">LSU</abbrev>, <abbrev xmlns:xlink="http://www.w3.org/1999/xlink" xlink:title="small subunit" id="ABBRID0EPWCK" xlink:type="simple">SSU</abbrev> and <italic>tef1</italic>-α partial sequences of 168 strains of <tp:taxon-name><tp:taxon-name-part taxon-name-part-type="family">Phaeosphaeriaceae</tp:taxon-name-part></tp:taxon-name>. Bootstrap support values for maximum likelihood (ML), maximum parsimony (<abbrev xmlns:xlink="http://www.w3.org/1999/xlink" xlink:title="maximum parsimony" id="ABBRID0E1WCK" xlink:type="simple">MP</abbrev>) values ≥70%, and Bayesian posterior probabilities (<abbrev xmlns:xlink="http://www.w3.org/1999/xlink" xlink:title="Bayesian posterior probabilities" id="ABBRID0E5WCK" xlink:type="simple">BYPP</abbrev>) ≥0.95 are given above each branch respectively. The new species are highlighted in red, and the new record in green. Ex-type strains are in bold. The tree is rooted by <italic><tp:taxon-name><tp:taxon-name-part taxon-name-part-type="genus" reg="Leptosphaeria">Leptosphaeria</tp:taxon-name-part> <tp:taxon-name-part taxon-name-part-type="species" reg="doliolum">doliolum</tp:taxon-name-part></tp:taxon-name></italic> (CBS 505.75) and <italic><tp:taxon-name><tp:taxon-name-part taxon-name-part-type="genus" reg="Paraleptosphaeria">Paraleptosphaeria</tp:taxon-name-part> <tp:taxon-name-part taxon-name-part-type="species" reg="dryadis">dryadis</tp:taxon-name-part></tp:taxon-name></italic> (CBS 643.86).</p></caption><graphic xmlns:xlink="http://www.w3.org/1999/xlink" xlink:href="mycokeys-70-059-g001.jpg" position="float" orientation="portrait" xlink:type="simple" id="oo_436054.jpg"><uri content-type="original_file" xlink:type="simple">https://binary.pensoft.net/fig/436054</uri></graphic></fig></tp:treatment-sec><ref-list><ref id="B10"><mixed-citation xmlns:xlink="http://www.w3.org/1999/xlink" xlink:type="simple"><person-group><name name-style="western"><surname>Câmara</surname><given-names>MP</given-names></name><name name-style="western"><surname>O’Neill</surname><given-names>NR</given-names></name><name name-style="western"><surname>Berkum</surname><given-names>PV</given-names></name><name name-style="western"><surname>Dernoeden</surname><given-names>PH</given-names></name><name name-style="western"><surname>Palm</surname><given-names>ME</given-names></name></person-group> (<year>2000</year>) <article-title><italic><tp:taxon-name><tp:taxon-name-part taxon-name-part-type="genus">Ophiosphaerella</tp:taxon-name-part> <tp:taxon-name-part taxon-name-part-type="species">agrostis</tp:taxon-name-part></tp:taxon-name></italic> sp. nov. and its relationship to other species of <italic><tp:taxon-name><tp:taxon-name-part taxon-name-part-type="genus">Ophiosphaerella</tp:taxon-name-part></tp:taxon-name></italic>.</article-title><source>Mycologia</source><volume>92</volume>: <fpage>317</fpage>–<lpage>325</lpage>. <ext-link xlink:type="simple" ext-link-type="doi" xlink:href="10.1080/00275514.2000.12061162">https://doi.org/10.1080/00275514.2000.12061162</ext-link></mixed-citation></ref><ref id="B41"><mixed-citation xmlns:xlink="http://www.w3.org/1999/xlink" xlink:type="simple"><person-group><name name-style="western"><surname>Phookamsak</surname><given-names>R</given-names></name><name name-style="western"><surname>Liu</surname><given-names>JK</given-names></name><name name-style="western"><surname>McKenzie</surname><given-names>EHC</given-names></name><name name-style="western"><surname>Manamgoda</surname><given-names>DS</given-names></name><name name-style="western"><surname>Ariyawansa</surname><given-names>HA</given-names></name><name name-style="western"><surname>Thambugala</surname><given-names>KM</given-names></name><name name-style="western"><surname>Dai</surname><given-names>DQ</given-names></name><name name-style="western"><surname>Camporesi</surname><given-names>E</given-names></name><name name-style="western"><surname>Chukeatirote</surname><given-names>E</given-names></name><name name-style="western"><surname>Wijayawardene</surname><given-names>NN</given-names></name><name name-style="western"><surname>Bahkali</surname><given-names>AH</given-names></name><name name-style="western"><surname>Mortimer</surname><given-names>PE</given-names></name><name name-style="western"><surname>Xu</surname><given-names>JC</given-names></name><name name-style="western"><surname>Hyde</surname><given-names>KD</given-names></name></person-group> (<year>2014</year>) <article-title>Revision of <tp:taxon-name><tp:taxon-name-part taxon-name-part-type="family">Phaeosphaeriaceae</tp:taxon-name-part></tp:taxon-name>.</article-title><source>Fungal Diversity</source><volume>68</volume>: <fpage>159</fpage>–<lpage>238</lpage>. <ext-link xlink:type="simple" ext-link-type="doi" xlink:href="10.1007/s13225-014-0308-3">https://doi.org/10.1007/s13225-014-0308-3</ext-link></mixed-citation></ref></ref-list></tp:taxon-treatment>
