# Supplementary material for: Additions to Phaeosphaeriaceae (Pleosporales): Elongaticollum gen. nov., Ophiosphaerella taiwanensis sp. nov., Phaeosphaeriopsis beaucarneae sp. nov. and a new host record of Neosetophoma poaceicola from Musaceae
Source: MycoKeys. 2020 Jul 27;70:59–88. doi: 10.3897/mycokeys.70.53674 (PMC7398961; doi:10.3897/mycokeys.70.53674)
Supplement: XML Treatment for Phaeosphaeriopsis beaucarneae [file mycokeys.70.53674-treatment6.xml]

<!DOCTYPE tp:taxon-treatment
  PUBLIC "-//TaxonX//DTD Taxonomic Treatment Publishing DTD v0 20100105//EN" "tax-treatment-NSO.dtd">
<tp:taxon-treatment xmlns:tp="http://www.plazi.org/taxpub"><tp:treatment-meta><kwd-group><label>Taxon classification</label><kwd><named-content xmlns:xlink="http://www.w3.org/1999/xlink" content-type="kingdom">Fungi</named-content></kwd><kwd><named-content xmlns:xlink="http://www.w3.org/1999/xlink" content-type="order">Pleosporales</named-content></kwd><kwd><named-content xmlns:xlink="http://www.w3.org/1999/xlink" content-type="family">Phaeosphaeriaceae</named-content></kwd></kwd-group><mixed-citation publication-type="journal"><person-group><name><surname>Tennakoon</surname><given-names>Danushka S.</given-names></name><name><surname>Thambugala</surname><given-names>Kasun M.</given-names></name><name><surname>Wanasinghe</surname><given-names>Dhanushka N.</given-names></name><name><surname>Gentekaki</surname><given-names>Eleni</given-names></name><name><surname>Promputtha</surname><given-names>Itthayakorn</given-names></name><name><surname>Kuo</surname><given-names>Chang-Hsin</given-names></name><name><surname>Hyde</surname><given-names>Kevin D.</given-names></name></person-group><article-title>Additions to <tp:taxon-name><tp:taxon-name-part taxon-name-part-type="family">Phaeosphaeriaceae</tp:taxon-name-part></tp:taxon-name> (<tp:taxon-name><tp:taxon-name-part taxon-name-part-type="order">Pleosporales</tp:taxon-name-part></tp:taxon-name>): <italic><tp:taxon-name><tp:taxon-name-part taxon-name-part-type="genus" reg="Elongaticollum">Elongaticollum</tp:taxon-name-part></tp:taxon-name></italic> gen. nov., <italic><tp:taxon-name><tp:taxon-name-part taxon-name-part-type="genus" reg="Ophiosphaerella">Ophiosphaerella</tp:taxon-name-part> <tp:taxon-name-part taxon-name-part-type="species" reg="taiwanensis">taiwanensis</tp:taxon-name-part></tp:taxon-name></italic> sp. nov., <italic><tp:taxon-name><tp:taxon-name-part taxon-name-part-type="genus" reg="Phaeosphaeriopsis">Phaeosphaeriopsis</tp:taxon-name-part> <tp:taxon-name-part taxon-name-part-type="species" reg="beaucarneae">beaucarneae</tp:taxon-name-part></tp:taxon-name></italic> sp. nov. and a new host record of <italic><tp:taxon-name><tp:taxon-name-part taxon-name-part-type="genus" reg="Neosetophoma">Neosetophoma</tp:taxon-name-part> <tp:taxon-name-part taxon-name-part-type="species" reg="poaceicola">poaceicola</tp:taxon-name-part></tp:taxon-name></italic> from <tp:taxon-name><tp:taxon-name-part taxon-name-part-type="family">Musaceae</tp:taxon-name-part></tp:taxon-name></article-title><source>MycoKeys</source><day>27</day><month>7</month><year>2020</year><volume>70</volume><fpage>59</fpage><lpage>88</lpage><pub-id pub-id-type="doi">10.3897/mycokeys.70.53674</pub-id></mixed-citation></tp:treatment-meta><tp:nomenclature><tp:taxon-name><object-id xmlns:xlink="http://www.w3.org/1999/xlink" content-type="arpha" xlink:type="simple">B91A27ED-8901-57B1-87F7-C3FF701314F0</object-id>
              <tp:taxon-name-part taxon-name-part-type="genus" reg="Phaeosphaeriopsis">Phaeosphaeriopsis</tp:taxon-name-part>
              <tp:taxon-name-part taxon-name-part-type="species" reg="beaucarneae">beaucarneae</tp:taxon-name-part>
              <object-id xmlns:xlink="http://www.w3.org/1999/xlink" xlink:type="simple">Index Fungorum number: IF 557489</object-id>
              <object-id xmlns:xlink="http://www.w3.org/1999/xlink" xlink:type="simple">Facesoffungi number: FoF07852</object-id>
            </tp:taxon-name><tp:taxon-authority>Tennakoon, C.H. Kuo &amp; K.D. Hyde</tp:taxon-authority><tp:taxon-status xmlns:xlink="http://www.w3.org/1999/xlink" xlink:type="simple">sp. nov.</tp:taxon-status><xref ref-type="fig" rid="F7">Figures 4</xref><xref ref-type="fig" rid="F8">, 5</xref></tp:nomenclature><tp:treatment-sec sec-type="etymology" id="SECID0EHLEK"><title>Etymology.</title><p>Name reflects the host <italic><tp:taxon-name><tp:taxon-name-part taxon-name-part-type="genus" reg="Beaucarnea">Beaucarnea</tp:taxon-name-part> <tp:taxon-name-part taxon-name-part-type="species" reg="recurvata">recurvata</tp:taxon-name-part></tp:taxon-name></italic> Lem., from which the holotype was collected.</p><fig id="F7" position="float" orientation="portrait"><object-id xmlns:xlink="http://www.w3.org/1999/xlink" content-type="doi" xlink:type="simple">10.3897/mycokeys.70.53674.figure4</object-id><object-id xmlns:xlink="http://www.w3.org/1999/xlink" content-type="arpha" xlink:type="simple">4FD75053-1E46-51BC-A078-143AF640DD69</object-id><label>Figure 4.</label><caption><p><italic><tp:taxon-name><tp:taxon-name-part taxon-name-part-type="genus" reg="Phaeosphaeriopsis">Phaeosphaeriopsis</tp:taxon-name-part> <tp:taxon-name-part taxon-name-part-type="species" reg="beaucarneae">beaucarneae</tp:taxon-name-part></tp:taxon-name></italic> (<named-content xmlns:xlink="http://www.w3.org/1999/xlink" content-type="dwc:institutional_code" xlink:type="simple">MFLU</named-content> 18-2586, holotype) <bold>a</bold> appearance of ascomata on host <bold>b</bold> close up of ascoma <bold>c</bold> vertical section through ascoma <bold>d</bold> peridium <bold>e</bold> pseudoparaphyses <bold>f–i</bold> asci <bold>j–n</bold> ascospores <bold>o</bold> germinated ascospore in <abbrev xmlns:xlink="http://www.w3.org/1999/xlink" xlink:title="potato dextrose agar" id="ABBRID0EANEK" xlink:type="simple">PDA</abbrev><bold>p</bold> colony from above <bold>q</bold> colony from below. Scale bars: 100 µm (<bold>c</bold>), 15 µm (<bold>d</bold>), 50 µm (<bold>e–i</bold>), 10 µm (<bold>j–o</bold>).</p></caption><graphic xmlns:xlink="http://www.w3.org/1999/xlink" xlink:href="mycokeys-70-059-g007.jpg" position="float" orientation="portrait" xlink:type="simple" id="oo_436060.jpg"><uri content-type="original_file" xlink:type="simple">https://binary.pensoft.net/fig/436060</uri></graphic></fig><fig id="F8" position="float" orientation="portrait"><object-id xmlns:xlink="http://www.w3.org/1999/xlink" content-type="doi" xlink:type="simple">10.3897/mycokeys.70.53674.figure5</object-id><object-id xmlns:xlink="http://www.w3.org/1999/xlink" content-type="arpha" xlink:type="simple">EE27E488-A98B-5387-8079-6678E8755028</object-id><label>Figure 5.</label><caption><p><italic><tp:taxon-name><tp:taxon-name-part taxon-name-part-type="genus" reg="Phaeosphaeriopsis">Phaeosphaeriopsis</tp:taxon-name-part> <tp:taxon-name-part taxon-name-part-type="species" reg="beaucarneae">beaucarneae</tp:taxon-name-part></tp:taxon-name></italic> (<named-content xmlns:xlink="http://www.w3.org/1999/xlink" content-type="dwc:institutional_code" xlink:type="simple">MFLU</named-content> 18-2586, paratype) <bold>a</bold> appearance of conidiomata on host <bold>b</bold> close up of conidiomata <bold>c</bold> vertical section through conidioma <bold>d</bold> conidiomatal wall <bold>e, f</bold> conidiogenous cells and developing conidia <bold>g–i</bold> conidia <bold>j</bold> germinated conidium in <abbrev xmlns:xlink="http://www.w3.org/1999/xlink" xlink:title="potato dextrose agar" id="ABBRID0EEPEK" xlink:type="simple">PDA</abbrev><bold>k</bold> colony from above <bold>l</bold> colony from below. Scale bars: 100 µm (<bold>c</bold>), 20 µm (<bold>d</bold>), 3 µm (<bold>e, f</bold>), 5 µm (<bold>g–j</bold>).</p></caption><graphic xmlns:xlink="http://www.w3.org/1999/xlink" xlink:href="mycokeys-70-059-g008.jpg" position="float" orientation="portrait" xlink:type="simple" id="oo_436061.jpg"><uri content-type="original_file" xlink:type="simple">https://binary.pensoft.net/fig/436061</uri></graphic></fig></tp:treatment-sec><tp:treatment-sec sec-type="Holotype" id="SECID0EZPEK"><title>Holotype.</title><p><named-content xmlns:xlink="http://www.w3.org/1999/xlink" content-type="dwc:institutional_code" xlink:type="simple">MFLU</named-content> 18-2586.</p></tp:treatment-sec><tp:treatment-sec sec-type="diagnosis" id="SECID0EEQEK"><title>Diagnosis.</title><p><italic>Saprobic</italic> on dead leaf of <italic><tp:taxon-name><tp:taxon-name-part taxon-name-part-type="genus" reg="Beaucarnea">Beaucarnea</tp:taxon-name-part> <tp:taxon-name-part taxon-name-part-type="species" reg="recurvata">recurvata</tp:taxon-name-part></tp:taxon-name></italic> Lem. (<tp:taxon-name><tp:taxon-name-part taxon-name-part-type="family">Asparagaceae</tp:taxon-name-part></tp:taxon-name>). <bold>Sexual morph</bold>: <italic>Ascomata</italic> 160–200 μm high, 220–250 μm diam., scattered, solitary, gregarious, coriaceous, immersed to semi-immersed, slightly raised, erumpent, visible as black spots on host surface, uniloculate, dark brown to black, globose to subglobose, ostiolate. <italic>Ostiole</italic> central, papillate. <italic>Peridium</italic> 20–30 μm wide, thick-walled, of equal thickness, composed of 4–5 layers of dark brown to brown, thick-walled, pseudoparenchymatous cells of <italic>textura angularis</italic>. <italic>Hamathecium</italic> of 1.5–2.5 µm wide, cellular, septate, rarely branching, pseudoparaphyses, anastomosing mostly above the asci and embedded in a mucilaginous matrix. <italic>Asci</italic> 80–90 × 9–10 µm (<italic>x̄</italic> = 86.5 × 9.6 µm, n = 25), 8-spored, bitunicate, fissitunicate, cylindrical to cylindric-clavate, short pedicellate, apically rounded, with a well-developed ocular chamber. <italic>Ascospores</italic> 20–25 × 5.5–7 μm (<italic>x̄</italic> = 22.6 × 6.2 μm, n = 20), overlapping 1–2-seriate, oblong to cylindrical, yellowish to light brown, slightly narrowing towards the end cells, mostly 5-septate, constricted at the septa, enlarged at the 4<sup>th</sup> cell from above, verruculose, straight to curved, lacking a mucilaginous sheath. <bold>Asexual morph</bold>: <italic>Conidiomata</italic> 180–200 µm high, 140–160 µm diam., pycnidial, solitary, immersed to erumpent, small black spots on host surface, globose to subglobose with centrally placed ostiole. <italic><tp:taxon-name><tp:taxon-name-part taxon-name-part-type="genus" reg="Conidiomatal">Conidiomatal</tp:taxon-name-part> <tp:taxon-name-part taxon-name-part-type="species" reg="wall">wall</tp:taxon-name-part></tp:taxon-name></italic> 28–34 µm wide, composed of 6–7 layers of dark brown cells, arranged in <italic>textura angularis</italic>. <italic>Conidiophores</italic> reduced to conidiogenous cells. <italic>Conidiogenous cells</italic> 3–4 × 2.6–3.1 μm, holoblastic, phialidic, single, discrete, sometimes integrated, ampulliform or cylindric-clavate, hyaline, arising from basal stratum. <italic>Conidia</italic> 6.8–7.4 × 3–4 μm (<italic>x̄</italic> = 7.1 × 3.4 μm, n = 30), 1-celled, globose to subglobose, initially hyaline, becoming brown to dark brown, aseptate, rough-walled.</p></tp:treatment-sec><tp:treatment-sec sec-type="description" id="SECID0ELSEK"><title>Culture characteristics.</title><p>Colonies on <abbrev xmlns:xlink="http://www.w3.org/1999/xlink" xlink:title="potato dextrose agar" id="ABBRID0ERSEK" xlink:type="simple">PDA</abbrev> reaching 27 mm diameter after 3 weeks at 20–25 °C, colonies medium sparse, circular, raised, surface slightly rough with entire edge, margin irregular, colony from above: light brown at the margin, white to cream at the center; reverse, yellow to light brown at the margin, light brown to brown at the center; mycelium white to cream with tufting; not producing pigments in <abbrev xmlns:xlink="http://www.w3.org/1999/xlink" xlink:title="potato dextrose agar" id="ABBRID0EVSEK" xlink:type="simple">PDA</abbrev>.</p></tp:treatment-sec><tp:treatment-sec sec-type="material" id="SECID0EZSEK"><title>Material examined.</title><p>Taiwan, Chiayi, Fanlu Township area, Dahu Forest, dead leaf of <italic><tp:taxon-name><tp:taxon-name-part taxon-name-part-type="genus" reg="Beaucarnea">Beaucarnea</tp:taxon-name-part> <tp:taxon-name-part taxon-name-part-type="species" reg="recurvata">recurvata</tp:taxon-name-part></tp:taxon-name></italic> Lem. (<tp:taxon-name><tp:taxon-name-part taxon-name-part-type="family">Asparagaceae</tp:taxon-name-part></tp:taxon-name>), 21 July 2018 (<named-content xmlns:xlink="http://www.w3.org/1999/xlink" content-type="dwc:verbatimCoordinates" xlink:type="simple"><named-content content-type="geo-json" specific-use="{&#34;type&#34;:&#34;Point&#34;,&#34;coordinates&#34;:[120.605033,23.458567]}" id="NCID0ESTEK" xlink:type="simple">23°27.514'N, 120°36.302'E</named-content></named-content>), D.S. Tennakoon, SV027 (<named-content xmlns:xlink="http://www.w3.org/1999/xlink" content-type="dwc:institutional_code" xlink:type="simple">MFLU</named-content> 18-2586, <bold><italic>holotype</italic></bold>); <italic>ibi.</italic> (NCYU19-0184, <bold><italic>isotype</italic></bold>), ex-type living culture, <abbrev xmlns:xlink="http://www.w3.org/1999/xlink" content-type="institution" xlink:title="National Chiayi University Culture Collection" id="ABBRID0EEUEK" xlink:type="simple">NCYUCC</abbrev> 19-0106; <italic>ibid</italic>., Dahu forest, dead leaf of <italic><tp:taxon-name><tp:taxon-name-part taxon-name-part-type="genus" reg="Beaucarnea">Beaucarnea</tp:taxon-name-part> <tp:taxon-name-part taxon-name-part-type="species" reg="recurvata">recurvata</tp:taxon-name-part></tp:taxon-name></italic> Lem. (<tp:taxon-name><tp:taxon-name-part taxon-name-part-type="family">Asparagaceae</tp:taxon-name-part></tp:taxon-name>), 25 July 2018 (<named-content xmlns:xlink="http://www.w3.org/1999/xlink" content-type="dwc:verbatimCoordinates" xlink:type="simple"><named-content content-type="geo-json" specific-use="{&#34;type&#34;:&#34;Point&#34;,&#34;coordinates&#34;:[120.603667,23.442233]}" id="NCID0E5UEK" xlink:type="simple">23°26.534'N, 120°36.220'E</named-content></named-content>), D.S. Tennakoon, SV028 (<named-content xmlns:xlink="http://www.w3.org/1999/xlink" content-type="dwc:institutional_code" xlink:type="simple">MFLU</named-content> 18-2587, <bold><italic>paratype</italic></bold>); living culture, <abbrev xmlns:xlink="http://www.w3.org/1999/xlink" content-type="institution" xlink:title="National Chiayi University Culture Collection" id="ABBRID0ELVEK" xlink:type="simple">NCYUCC</abbrev> 19-0107.</p></tp:treatment-sec><tp:treatment-sec sec-type="notes" id="SECID0EQVEK"><title>Notes.</title><p><italic><tp:taxon-name><tp:taxon-name-part taxon-name-part-type="genus" reg="Phaeosphaeriopsis">Phaeosphaeriopsis</tp:taxon-name-part> <tp:taxon-name-part taxon-name-part-type="species" reg="beaucarneae">beaucarneae</tp:taxon-name-part></tp:taxon-name></italic> is similar to other <italic><tp:taxon-name><tp:taxon-name-part taxon-name-part-type="genus" reg="Phaeosphaeriopsis">Phaeosphaeriopsis</tp:taxon-name-part></tp:taxon-name></italic> species in having scattered, semi-immersed to erumpent, globose to subglobose, ostiolate ascomata and cylindrical to clavate asci and light brown, verrucose ascospores (<xref ref-type="bibr" rid="B41">Phookamsak et al. 2014</xref>; <xref ref-type="bibr" rid="B63">Thambugala et al. 2014</xref>; <xref ref-type="bibr" rid="B24">Hyde et al. 2020</xref>). According to the present multi-gene phylogenetic analyses (Figure <xref ref-type="fig" rid="F1">1</xref>), <italic><tp:taxon-name><tp:taxon-name-part taxon-name-part-type="genus" reg="Phaeosphaeriopsis">Phaeosphaeriopsis</tp:taxon-name-part> <tp:taxon-name-part taxon-name-part-type="species" reg="beaucarneae">beaucarneae</tp:taxon-name-part></tp:taxon-name></italic> is grouped with other <italic><tp:taxon-name><tp:taxon-name-part taxon-name-part-type="genus" reg="Phaeosphaeriopsis">Phaeosphaeriopsis</tp:taxon-name-part></tp:taxon-name></italic> species, in particularly closely to <italic><tp:taxon-name><tp:taxon-name-part taxon-name-part-type="genus" reg="Phaeosphaeriopsis">P.</tp:taxon-name-part> <tp:taxon-name-part taxon-name-part-type="species" reg="grevilleae">grevilleae</tp:taxon-name-part></tp:taxon-name></italic> (CBS 145369) with high statistical support (70% ML, 75% <abbrev xmlns:xlink="http://www.w3.org/1999/xlink" xlink:title="maximum parsimony" id="ABBRID0EVXEK" xlink:type="simple">MP</abbrev>, 0.99 <abbrev xmlns:xlink="http://www.w3.org/1999/xlink" xlink:title="Bayesian posterior probabilities" id="ABBRID0EZXEK" xlink:type="simple">BYPP</abbrev>, Figure <xref ref-type="fig" rid="F1">1</xref>). The asexual morph of <italic><tp:taxon-name><tp:taxon-name-part taxon-name-part-type="genus" reg="Phaeosphaeriopsis">P.</tp:taxon-name-part> <tp:taxon-name-part taxon-name-part-type="species" reg="grevilleae">grevilleae</tp:taxon-name-part></tp:taxon-name></italic> was isolated from leaves of <italic><tp:taxon-name><tp:taxon-name-part taxon-name-part-type="genus" reg="Grevillea">Grevillea</tp:taxon-name-part></tp:taxon-name></italic> sp. (<tp:taxon-name><tp:taxon-name-part taxon-name-part-type="family">Proteaceae</tp:taxon-name-part></tp:taxon-name>) and introduced by <xref ref-type="bibr" rid="B37">Marin-Felix et al. (2019)</xref>. <italic><tp:taxon-name><tp:taxon-name-part taxon-name-part-type="genus" reg="Phaeosphaeriopsis">Phaeosphaeriopsis</tp:taxon-name-part> <tp:taxon-name-part taxon-name-part-type="species" reg="beaucarneae">beaucarneae</tp:taxon-name-part></tp:taxon-name></italic> differs from <italic><tp:taxon-name><tp:taxon-name-part taxon-name-part-type="genus" reg="Phaeosphaeriopsis">P.</tp:taxon-name-part> <tp:taxon-name-part taxon-name-part-type="species" reg="grevilleae">grevilleae</tp:taxon-name-part></tp:taxon-name></italic> in having larger conidia (6.8–7.4 × 3–4 μm), whereas <italic><tp:taxon-name><tp:taxon-name-part taxon-name-part-type="genus" reg="Phaeosphaeriopsis">P.</tp:taxon-name-part> <tp:taxon-name-part taxon-name-part-type="species" reg="grevilleae">grevilleae</tp:taxon-name-part></tp:taxon-name></italic> has comparatively smaller conidia (5 × 3.5 μm). A comparison of the 516 nucleotides across the ITS (+5.8S rDNA) gene region of <italic><tp:taxon-name><tp:taxon-name-part taxon-name-part-type="genus" reg="Phaeosphaeriopsis">Phaeosphaeriopsis</tp:taxon-name-part> <tp:taxon-name-part taxon-name-part-type="species" reg="beaucarneae">beaucarneae</tp:taxon-name-part></tp:taxon-name></italic> and <italic><tp:taxon-name><tp:taxon-name-part taxon-name-part-type="genus" reg="Phaeosphaeriopsis">P.</tp:taxon-name-part> <tp:taxon-name-part taxon-name-part-type="species" reg="grevilleae">grevilleae</tp:taxon-name-part></tp:taxon-name></italic> (CBS 145369) revealed 16 base pair differences (3.10%). In addition, we compared our new taxon with <italic><tp:taxon-name><tp:taxon-name-part taxon-name-part-type="genus" reg="Phaeosphaeriopsis">P.</tp:taxon-name-part> <tp:taxon-name-part taxon-name-part-type="species" reg="grevilleae">grevilleae</tp:taxon-name-part></tp:taxon-name></italic> based on base pair differences in the <italic>tef1</italic>-α gene region. We found a total of 19 base pair differences (3.06%) across 619 nucleotides.</p><p>Recent studies have revealed that <italic><tp:taxon-name><tp:taxon-name-part taxon-name-part-type="genus" reg="Phaeosphaeriopsis">Phaeosphaeriopsis</tp:taxon-name-part></tp:taxon-name></italic> is a species rich genus and numerous <italic><tp:taxon-name><tp:taxon-name-part taxon-name-part-type="genus" reg="Phaeosphaeriopsis">Phaeosphaeriopsis</tp:taxon-name-part></tp:taxon-name></italic> species have been described during the last few years (<xref ref-type="bibr" rid="B63">Thambugala et al. 2014</xref>; <xref ref-type="bibr" rid="B62">Tibpromma et al. 2017</xref>; <xref ref-type="bibr" rid="B37">Marin-Felix et al. 2019</xref>; <xref ref-type="bibr" rid="B1">Al-Jaradi et al. 2020</xref>; <xref ref-type="bibr" rid="B24">Hyde et al. 2020</xref>). With this study, the number of <italic><tp:taxon-name><tp:taxon-name-part taxon-name-part-type="genus" reg="Phaeosphaeriopsis">Phaeosphaeriopsis</tp:taxon-name-part></tp:taxon-name></italic> species increases to 18.</p></tp:treatment-sec><tp:treatment-sec><!--Section generated to contain objects referenced in tp:taxon-treatment.--><fig id="F1" position="float" orientation="portrait"><object-id xmlns:xlink="http://www.w3.org/1999/xlink" content-type="doi" xlink:type="simple">10.3897/mycokeys.70.53674.figure1</object-id><object-id xmlns:xlink="http://www.w3.org/1999/xlink" content-type="arpha" xlink:type="simple">DF56F169-8ED5-5044-A1CF-F35D81C75838</object-id><label>Figure 1.</label><caption><p><abbrev xmlns:xlink="http://www.w3.org/1999/xlink" xlink:title="Randomized Accelerated Maximum Likelihood" id="ABBRID0EHWCK" xlink:type="simple">RAxML</abbrev> tree inferred from combined dataset of ITS, <abbrev xmlns:xlink="http://www.w3.org/1999/xlink" xlink:title="large subunit" id="ABBRID0ELWCK" xlink:type="simple">LSU</abbrev>, <abbrev xmlns:xlink="http://www.w3.org/1999/xlink" xlink:title="small subunit" id="ABBRID0EPWCK" xlink:type="simple">SSU</abbrev> and <italic>tef1</italic>-α partial sequences of 168 strains of <tp:taxon-name><tp:taxon-name-part taxon-name-part-type="family">Phaeosphaeriaceae</tp:taxon-name-part></tp:taxon-name>. Bootstrap support values for maximum likelihood (ML), maximum parsimony (<abbrev xmlns:xlink="http://www.w3.org/1999/xlink" xlink:title="maximum parsimony" id="ABBRID0E1WCK" xlink:type="simple">MP</abbrev>) values ≥70%, and Bayesian posterior probabilities (<abbrev xmlns:xlink="http://www.w3.org/1999/xlink" xlink:title="Bayesian posterior probabilities" id="ABBRID0E5WCK" xlink:type="simple">BYPP</abbrev>) ≥0.95 are given above each branch respectively. The new species are highlighted in red, and the new record in green. Ex-type strains are in bold. The tree is rooted by <italic><tp:taxon-name><tp:taxon-name-part taxon-name-part-type="genus" reg="Leptosphaeria">Leptosphaeria</tp:taxon-name-part> <tp:taxon-name-part taxon-name-part-type="species" reg="doliolum">doliolum</tp:taxon-name-part></tp:taxon-name></italic> (CBS 505.75) and <italic><tp:taxon-name><tp:taxon-name-part taxon-name-part-type="genus" reg="Paraleptosphaeria">Paraleptosphaeria</tp:taxon-name-part> <tp:taxon-name-part taxon-name-part-type="species" reg="dryadis">dryadis</tp:taxon-name-part></tp:taxon-name></italic> (CBS 643.86).</p></caption><graphic xmlns:xlink="http://www.w3.org/1999/xlink" xlink:href="mycokeys-70-059-g001.jpg" position="float" orientation="portrait" xlink:type="simple" id="oo_436054.jpg"><uri content-type="original_file" xlink:type="simple">https://binary.pensoft.net/fig/436054</uri></graphic></fig></tp:treatment-sec><ref-list><ref id="B41"><mixed-citation xmlns:xlink="http://www.w3.org/1999/xlink" xlink:type="simple"><person-group><name name-style="western"><surname>Phookamsak</surname><given-names>R</given-names></name><name name-style="western"><surname>Liu</surname><given-names>JK</given-names></name><name name-style="western"><surname>McKenzie</surname><given-names>EHC</given-names></name><name name-style="western"><surname>Manamgoda</surname><given-names>DS</given-names></name><name name-style="western"><surname>Ariyawansa</surname><given-names>HA</given-names></name><name name-style="western"><surname>Thambugala</surname><given-names>KM</given-names></name><name name-style="western"><surname>Dai</surname><given-names>DQ</given-names></name><name name-style="western"><surname>Camporesi</surname><given-names>E</given-names></name><name name-style="western"><surname>Chukeatirote</surname><given-names>E</given-names></name><name name-style="western"><surname>Wijayawardene</surname><given-names>NN</given-names></name><name name-style="western"><surname>Bahkali</surname><given-names>AH</given-names></name><name name-style="western"><surname>Mortimer</surname><given-names>PE</given-names></name><name name-style="western"><surname>Xu</surname><given-names>JC</given-names></name><name name-style="western"><surname>Hyde</surname><given-names>KD</given-names></name></person-group> (<year>2014</year>) <article-title>Revision of <tp:taxon-name><tp:taxon-name-part taxon-name-part-type="family">Phaeosphaeriaceae</tp:taxon-name-part></tp:taxon-name>.</article-title><source>Fungal Diversity</source><volume>68</volume>: <fpage>159</fpage>–<lpage>238</lpage>. <ext-link xlink:type="simple" ext-link-type="doi" xlink:href="10.1007/s13225-014-0308-3">https://doi.org/10.1007/s13225-014-0308-3</ext-link></mixed-citation></ref><ref id="B63"><mixed-citation xmlns:xlink="http://www.w3.org/1999/xlink" xlink:type="simple"><person-group><name name-style="western"><surname>Thambugala</surname><given-names>KM</given-names></name><name name-style="western"><surname>Camporesi</surname><given-names>E</given-names></name><name name-style="western"><surname>Ariyawansa</surname><given-names>HA</given-names></name><name name-style="western"><surname>Phookamsak</surname><given-names>R</given-names></name><name name-style="western"><surname>Liu</surname><given-names>ZY</given-names></name><name name-style="western"><surname>Hyde</surname><given-names>KD</given-names></name></person-group> (<year>2014</year>) <article-title>Phylogeny and morphology of <italic><tp:taxon-name><tp:taxon-name-part taxon-name-part-type="genus">Phaeosphaeriopsis</tp:taxon-name-part> <tp:taxon-name-part taxon-name-part-type="species">triseptata</tp:taxon-name-part></tp:taxon-name></italic> sp. nov., and <italic><tp:taxon-name><tp:taxon-name-part taxon-name-part-type="genus">Phaeosphaeriopsis</tp:taxon-name-part> <tp:taxon-name-part taxon-name-part-type="species">glaucopunctata</tp:taxon-name-part></tp:taxon-name></italic>.</article-title><source>Phytotaxa</source><volume>176</volume>: <fpage>238</fpage>–<lpage>250</lpage>. <ext-link xlink:type="simple" ext-link-type="doi" xlink:href="10.11646/phytotaxa.176.1.23">https://doi.org/10.11646/phytotaxa.176.1.23</ext-link></mixed-citation></ref><ref id="B24"><mixed-citation xmlns:xlink="http://www.w3.org/1999/xlink" xlink:type="simple"><person-group><name name-style="western"><surname>Hyde</surname><given-names>KD</given-names></name><name name-style="western"><surname>Dong</surname><given-names>Y</given-names></name><name name-style="western"><surname>Phookamsak</surname><given-names>R</given-names></name><name name-style="western"><surname>Jeewon</surname><given-names>R</given-names></name><name name-style="western"><surname>Bhat</surname><given-names>DJ</given-names></name><name name-style="western"><surname>Jones</surname><given-names>EBG</given-names></name><name name-style="western"><surname>Liu</surname><given-names>NG</given-names></name><name name-style="western"><surname>Abeywickrama</surname><given-names>PD</given-names></name><name name-style="western"><surname>Mapook</surname><given-names>A</given-names></name><name name-style="western"><surname>Wei</surname><given-names>DP</given-names></name><name name-style="western"><surname>Perera</surname><given-names>RH</given-names></name><name name-style="western"><surname>Manawasinghe</surname><given-names>IS</given-names></name><name name-style="western"><surname>Pem</surname><given-names>D</given-names></name><name name-style="western"><surname>Bundhun</surname><given-names>D</given-names></name><name name-style="western"><surname>Karunarathna</surname><given-names>A</given-names></name><name name-style="western"><surname>Ekanayaka</surname><given-names>AH</given-names></name><name name-style="western"><surname>Bao</surname><given-names>DF</given-names></name><name name-style="western"><surname>Li</surname><given-names>JF</given-names></name><name name-style="western"><surname>Samarakoon</surname><given-names>MC</given-names></name><name name-style="western"><surname>Chaiwan</surname><given-names>N</given-names></name><name name-style="western"><surname>Lin</surname><given-names>CG</given-names></name><name name-style="western"><surname>Phutthacharoen</surname><given-names>K</given-names></name><name name-style="western"><surname>Zhang</surname><given-names>SN</given-names></name><name name-style="western"><surname>Senanayake</surname><given-names>IC</given-names></name><name name-style="western"><surname>Goonasekara</surname><given-names>ID</given-names></name><name name-style="western"><surname>Thambugala</surname><given-names>KM</given-names></name><name name-style="western"><surname>Phukhamsakda</surname><given-names>C</given-names></name><name name-style="western"><surname>Tennakoon</surname><given-names>DS</given-names></name><name name-style="western"><surname>Jiang</surname><given-names>HB</given-names></name><name name-style="western"><surname>Yang</surname><given-names>J</given-names></name><name name-style="western"><surname>Zeng</surname><given-names>M</given-names></name><name name-style="western"><surname>Huanraluek</surname><given-names>N</given-names></name><name name-style="western"><surname>Liu</surname><given-names>JK</given-names></name><name name-style="western"><surname>Wijesinghe</surname><given-names>SN</given-names></name><name name-style="western"><surname>Tian</surname><given-names>Q</given-names></name><name name-style="western"><surname>Tibpromma</surname><given-names>S</given-names></name><name name-style="western"><surname>Brahmanage</surname><given-names>RS</given-names></name><name name-style="western"><surname>Boonmee</surname><given-names>S</given-names></name><name name-style="western"><surname>Huang</surname><given-names>SK</given-names></name><name name-style="western"><surname>Thiyagaraja</surname><given-names>V</given-names></name><name name-style="western"><surname>Lu</surname><given-names>YZ</given-names></name><name name-style="western"><surname>Jayawardena</surname><given-names>LS</given-names></name><name name-style="western"><surname>Dong</surname><given-names>W</given-names></name><name name-style="western"><surname>Yang</surname><given-names>EF</given-names></name><name name-style="western"><surname>Singh</surname><given-names>SK</given-names></name><name name-style="western"><surname>Singh</surname><given-names>SM</given-names></name><name name-style="western"><surname>Rana</surname><given-names>S</given-names></name><name name-style="western"><surname>Lad</surname><given-names>SS</given-names></name><name name-style="western"><surname>Anand</surname><given-names>G</given-names></name><name name-style="western"><surname>Devadatha</surname><given-names>B</given-names></name><name name-style="western"><surname>Niranjan</surname><given-names>M</given-names></name><name name-style="western"><surname>Sarma</surname><given-names>VV</given-names></name><name name-style="western"><surname>Liimatainen</surname><given-names>K</given-names></name><name name-style="western"><surname>Aguirre-Hudson</surname><given-names>B</given-names></name><name name-style="western"><surname>Niskanen</surname><given-names>T</given-names></name><name name-style="western"><surname>Overall</surname><given-names>A</given-names></name><name name-style="western"><surname>Alvarenga</surname><given-names>RLM</given-names></name><name name-style="western"><surname>Gibertoni</surname><given-names>TB</given-names></name><name name-style="western"><surname>Pliegler</surname><given-names>WP</given-names></name><name name-style="western"><surname>Horváth</surname><given-names>E</given-names></name><name name-style="western"><surname>Imre</surname><given-names>A</given-names></name><name name-style="western"><surname>Alves</surname><given-names>AL</given-names></name><name name-style="western"><surname>Santos</surname><given-names>ACDS</given-names></name><name name-style="western"><surname>Tiago</surname><given-names>RV</given-names></name><name name-style="western"><surname>Bulgakov</surname><given-names>TS</given-names></name><name name-style="western"><surname>Wanasinghe</surname><given-names>DN</given-names></name><name name-style="western"><surname>Bahkali</surname><given-names>AH</given-names></name><name name-style="western"><surname>Doilom</surname><given-names>M</given-names></name><name name-style="western"><surname>Elgorban</surname><given-names>AM</given-names></name><name name-style="western"><surname>Maharachchikumbura</surname><given-names>SSN</given-names></name><name name-style="western"><surname>Rajeshkumar</surname><given-names>KC</given-names></name><name name-style="western"><surname>Haelewaters</surname><given-names>D</given-names></name><name name-style="western"><surname>Mortimer</surname><given-names>PE</given-names></name><name name-style="western"><surname>Zhao</surname><given-names>Q</given-names></name><name name-style="western"><surname>Lumyong</surname><given-names>S</given-names></name><name name-style="western"><surname>Xu</surname><given-names>JC</given-names></name><name name-style="western"><surname>Sheng</surname><given-names>J</given-names></name></person-group> (<year>2020</year>) <article-title>Fungal diversity notes 1151–1276: taxonomic and phylogenetic contributions on genera and species of fungal taxa.</article-title><source>Fungal Diversity</source><volume>100</volume>: <fpage>1</fpage>–<lpage>273</lpage>. <ext-link xlink:type="simple" ext-link-type="doi" xlink:href="10.1007/s13225-020-00439-5">https://doi.org/10.1007/s13225-020-00439-5</ext-link></mixed-citation></ref><ref id="B37"><mixed-citation xmlns:xlink="http://www.w3.org/1999/xlink" xlink:type="simple"><person-group><name name-style="western"><surname>Marin-Felix</surname><given-names>Y</given-names></name><name name-style="western"><surname>Hernández-Restrepo</surname><given-names>M</given-names></name><name name-style="western"><surname>Iturrieta-González</surname><given-names>I</given-names></name><name name-style="western"><surname>García</surname><given-names>D</given-names></name><name name-style="western"><surname>Carnegie</surname><given-names>AJ</given-names></name><name name-style="western"><surname>Cheewangkoon</surname><given-names>R</given-names></name><name name-style="western"><surname>Gramaje</surname><given-names>D</given-names></name><name name-style="western"><surname>Groenewald</surname><given-names>JZ</given-names></name><name name-style="western"><surname>Guarnaccia</surname><given-names>V</given-names></name><name name-style="western"><surname>Halleen</surname><given-names>F</given-names></name><name name-style="western"><surname>Lombard</surname><given-names>L</given-names></name></person-group> (<year>2019</year>) <article-title>Genera of phytopathogenic fungi: GOPHY 3.</article-title><source>Studies in Mycology</source><volume>94</volume>: <fpage>1</fpage>–<lpage>124</lpage>. <ext-link xlink:type="simple" ext-link-type="doi" xlink:href="10.1016/j.simyco.2018.04.002">https://doi.org/10.1016/j.simyco.2018.04.002</ext-link></mixed-citation></ref><ref id="B62"><mixed-citation xmlns:xlink="http://www.w3.org/1999/xlink" xlink:type="simple"><person-group><name name-style="western"><surname>Tibpromma</surname><given-names>S</given-names></name><name name-style="western"><surname>Hyde</surname><given-names>KD</given-names></name><name name-style="western"><surname>Jeewon</surname><given-names>R</given-names></name><name name-style="western"><surname>Maharachchikumbura</surname><given-names>SSN</given-names></name><name name-style="western"><surname>Liu</surname><given-names>JK</given-names></name><name name-style="western"><surname>Bhat</surname><given-names>DJ</given-names></name><name name-style="western"><surname>Jones</surname><given-names>EBG</given-names></name><name name-style="western"><surname>McKenzie</surname><given-names>E</given-names></name><name name-style="western"><surname>Camporesi</surname><given-names>E</given-names></name><name name-style="western"><surname>Bulgakov</surname><given-names>TS</given-names></name><name name-style="western"><surname>Doilom</surname><given-names>M</given-names></name><name name-style="western"><surname>Santiago</surname><given-names>AM</given-names></name><name name-style="western"><surname>Das</surname><given-names>K</given-names></name><name name-style="western"><surname>Manimohan</surname><given-names>P</given-names></name><name name-style="western"><surname>Gibertoni</surname><given-names>TB</given-names></name><name name-style="western"><surname>Lim</surname><given-names>YW</given-names></name><name name-style="western"><surname>Ekanayaka</surname><given-names>AH</given-names></name><name name-style="western"><surname>Thongbai</surname><given-names>B</given-names></name><name name-style="western"><surname>Lee</surname><given-names>HB</given-names></name><name name-style="western"><surname>Yang</surname><given-names>J</given-names></name><name name-style="western"><surname>Kirk</surname><given-names>PM</given-names></name><name name-style="western"><surname>Sysouphanthong</surname><given-names>P</given-names></name><name name-style="western"><surname>Singh</surname><given-names>SK</given-names></name><name name-style="western"><surname>Boonmee</surname><given-names>S</given-names></name><name name-style="western"><surname>Dong</surname><given-names>W</given-names></name><name name-style="western"><surname>Raj</surname><given-names>KN</given-names></name><name name-style="western"><surname>Latha</surname><given-names>KP</given-names></name><name name-style="western"><surname>Phookamsak</surname><given-names>R</given-names></name><name name-style="western"><surname>Phukhamsakda</surname><given-names>C</given-names></name><name name-style="western"><surname>Konta</surname><given-names>S</given-names></name><name name-style="western"><surname>Jayasiri</surname><given-names>SC</given-names></name><name name-style="western"><surname>Norphanphoun</surname><given-names>C</given-names></name><name name-style="western"><surname>Tennakoon</surname><given-names>D</given-names></name><name name-style="western"><surname>Li</surname><given-names>J</given-names></name><name name-style="western"><surname>Dayarathne</surname><given-names>MC</given-names></name><name name-style="western"><surname>Perera</surname><given-names>RH</given-names></name><name name-style="western"><surname>Xiao</surname><given-names>Y</given-names></name><name name-style="western"><surname>Wanasinghe</surname><given-names>DN</given-names></name><name name-style="western"><surname>Senanayake</surname><given-names>IC</given-names></name><name name-style="western"><surname>Goonasekara</surname><given-names>ID</given-names></name><name name-style="western"><surname>Silva</surname><given-names>NI</given-names></name><name name-style="western"><surname>Mapook</surname><given-names>A</given-names></name><name name-style="western"><surname>Jayawardena</surname><given-names>RS</given-names></name><name name-style="western"><surname>Dissanayake</surname><given-names>AJ</given-names></name><name name-style="western"><surname>Manawasinghe</surname><given-names>IS</given-names></name><name name-style="western"><surname>Chethana</surname><given-names>KW</given-names></name><name name-style="western"><surname>Luo</surname><given-names>Z</given-names></name><name name-style="western"><surname>Hapuarachchi</surname><given-names>KK</given-names></name><name name-style="western"><surname>Baghela</surname><given-names>A</given-names></name><name name-style="western"><surname>Soares</surname><given-names>AM</given-names></name><name name-style="western"><surname>Vizzini</surname><given-names>A</given-names></name><name name-style="western"><surname>Meiras-Ottoni</surname><given-names>A</given-names></name><name name-style="western"><surname>Mešić</surname><given-names>A</given-names></name><name name-style="western"><surname>Dutta</surname><given-names>AK</given-names></name><name name-style="western"><surname>Souza</surname><given-names>CA</given-names></name><name name-style="western"><surname>Richter</surname><given-names>C</given-names></name><name name-style="western"><surname>Lin</surname><given-names>C</given-names></name><name name-style="western"><surname>Chakrabarty</surname><given-names>D</given-names></name><name name-style="western"><surname>Daranagama</surname><given-names>DA</given-names></name><name name-style="western"><surname>Lima</surname><given-names>DX</given-names></name><name name-style="western"><surname>Chakraborty</surname><given-names>D</given-names></name><name name-style="western"><surname>Ercole</surname><given-names>E</given-names></name><name name-style="western"><surname>Wu</surname><given-names>F</given-names></name><name name-style="western"><surname>Simonini</surname><given-names>G</given-names></name><name name-style="western"><surname>Vasquez</surname><given-names>G</given-names></name><name name-style="western"><surname>Silva</surname><given-names>GA</given-names></name><name name-style="western"><surname>Plautz</surname><given-names>HL</given-names></name><name name-style="western"><surname>Ariyawansa</surname><given-names>HA</given-names></name><name name-style="western"><surname>Lee</surname><given-names>HS</given-names></name><name name-style="western"><surname>Kušan</surname><given-names>I</given-names></name><name name-style="western"><surname>Song</surname><given-names>J</given-names></name><name name-style="western"><surname>Sun</surname><given-names>J</given-names></name><name name-style="western"><surname>Karmakar</surname><given-names>J</given-names></name><name name-style="western"><surname>Hu</surname><given-names>K</given-names></name><name name-style="western"><surname>Semwal</surname><given-names>KC</given-names></name><name name-style="western"><surname>Thambugala</surname><given-names>KM</given-names></name><name name-style="western"><surname>Voigt</surname><given-names>K</given-names></name><name name-style="western"><surname>Acharya</surname><given-names>K</given-names></name><name name-style="western"><surname>Rajeshkumar</surname><given-names>KC</given-names></name><name name-style="western"><surname>Ryvarden</surname><given-names>L</given-names></name><name name-style="western"><surname>Jadan</surname><given-names>M</given-names></name><name name-style="western"><surname>Hosen</surname><given-names>MI</given-names></name><name name-style="western"><surname>Mikšík</surname><given-names>M</given-names></name><name name-style="western"><surname>Samarakoon</surname><given-names>MA</given-names></name><name name-style="western"><surname>Wijayawardene</surname><given-names>NN</given-names></name><name name-style="western"><surname>Kim</surname><given-names>NK</given-names></name><name name-style="western"><surname>Matočec</surname><given-names>N</given-names></name><name name-style="western"><surname>Singh</surname><given-names>PN</given-names></name><name name-style="western"><surname>Tian</surname><given-names>Q</given-names></name><name name-style="western"><surname>Bhatt</surname><given-names>RP</given-names></name><name name-style="western"><surname>Oliveira</surname><given-names>RJ</given-names></name><name name-style="western"><surname>Tulloss</surname><given-names>RE</given-names></name><name name-style="western"><surname>Aamir</surname><given-names>S</given-names></name><name name-style="western"><surname>Kaewchai</surname><given-names>S</given-names></name><name name-style="western"><surname>Marathe</surname><given-names>SD</given-names></name><name name-style="western"><surname>Khan</surname><given-names>S</given-names></name><name name-style="western"><surname>Hongsanan</surname><given-names>S</given-names></name><name name-style="western"><surname>Adhikari</surname><given-names>S</given-names></name><name name-style="western"><surname>Mehmood</surname><given-names>T</given-names></name><name name-style="western"><surname>Bandyopadhyay</surname><given-names>TK</given-names></name><name name-style="western"><surname>Svetasheva</surname><given-names>TY</given-names></name><name name-style="western"><surname>Nguyen</surname><given-names>TT</given-names></name><name name-style="western"><surname>Antonín</surname><given-names>V</given-names></name><name name-style="western"><surname>Li</surname><given-names>W</given-names></name><name name-style="western"><surname>Wang</surname><given-names>Y</given-names></name><name name-style="western"><surname>Indoliya</surname><given-names>Y</given-names></name><name name-style="western"><surname>Tkalčec</surname><given-names>Z</given-names></name><name name-style="western"><surname>Elgorban</surname><given-names>AM</given-names></name><name name-style="western"><surname>Bahkali</surname><given-names>AH</given-names></name><name name-style="western"><surname>Tang</surname><given-names>A</given-names></name><name name-style="western"><surname>Su</surname><given-names>H</given-names></name><name name-style="western"><surname>Zhang</surname><given-names>H</given-names></name><name name-style="western"><surname>Promputtha</surname><given-names>I</given-names></name><name name-style="western"><surname>Luangsa-Ard</surname><given-names>J</given-names></name><name name-style="western"><surname>Xu</surname><given-names>J</given-names></name><name name-style="western"><surname>Yan</surname><given-names>J</given-names></name><name name-style="western"><surname>Kang</surname><given-names>JC</given-names></name><name name-style="western"><surname>Stadler</surname><given-names>M</given-names></name><name name-style="western"><surname>Mortimer</surname><given-names>PE</given-names></name><name name-style="western"><surname>Chomnunti</surname><given-names>P</given-names></name><name name-style="western"><surname>Zhao</surname><given-names>Q</given-names></name><name name-style="western"><surname>Phillips</surname><given-names>AJ</given-names></name><name name-style="western"><surname>Nontachaiyapoom</surname><given-names>S</given-names></name><name name-style="western"><surname>Wen</surname><given-names>T</given-names></name><name name-style="western"><surname>Karunarathna</surname><given-names>SC</given-names></name></person-group> (<year>2017</year>) <article-title>Fungal diversity notes 491–602: taxonomic and phylogenetic contributions to fungal taxa.</article-title><source>Fungal Diversity</source><volume>83</volume>: <fpage>1</fpage>–<lpage>261</lpage>. <ext-link xlink:type="simple" ext-link-type="doi" xlink:href="10.1007/s13225-017-0378-0">https://doi.org/10.1007/s13225-017-0378-0</ext-link></mixed-citation></ref><ref id="B1"><mixed-citation xmlns:xlink="http://www.w3.org/1999/xlink" xlink:type="simple"><person-group><name name-style="western"><surname>Al-Jaradi</surname><given-names>AJ</given-names></name><name name-style="western"><surname>Maharachchikumbura</surname><given-names>SS</given-names></name><name name-style="western"><surname>Al-Sadi</surname><given-names>AM</given-names></name></person-group> (<year>2020</year>) <article-title><italic><tp:taxon-name><tp:taxon-name-part taxon-name-part-type="genus">Phaeosphaeriopsis</tp:taxon-name-part> <tp:taxon-name-part taxon-name-part-type="species">omaniana</tp:taxon-name-part></tp:taxon-name></italic> (<tp:taxon-name><tp:taxon-name-part taxon-name-part-type="family">Phaeosphaeriaceae</tp:taxon-name-part></tp:taxon-name>, <tp:taxon-name><tp:taxon-name-part taxon-name-part-type="order">Pleosporales</tp:taxon-name-part></tp:taxon-name>), a novel fungus from Oman.</article-title><source>Phytotaxa</source><volume>436</volume>: <fpage>187</fpage>–<lpage>192</lpage>. <ext-link xlink:type="simple" ext-link-type="doi" xlink:href="10.11646/phytotaxa.436.2.8">https://doi.org/10.11646/phytotaxa.436.2.8</ext-link></mixed-citation></ref></ref-list></tp:taxon-treatment>
